# Supplementary material for: Monkeying around with venom: an increased resistance to α-neurotoxins supports an evolutionary arms race between Afro-Asian primates and sympatric cobras
Source: BMC Biol. 2021 Nov 25;19:253. doi: 10.1186/s12915-021-01195-x (PMC8613972; doi:10.1186/s12915-021-01195-x)
Supplement: Supplementary file 2 — Additional file 2:. All the raw experimental data output and statistical analyses. [file 12915_2021_1195_MOESM2_ESM.xlsx]

## Sheet: Naja mossambica
Time	Platyrrhini			Cercopithecidae			Homininae			Ponginae			Lemuriformes			Lorisiformes
0	0.003191	0.002943	0.005672	0.002055	0	0.001331	0.000201	0	0	0.003144	0.003034	0.004576	0.001292	0.003559	0.004284	0.001107	0.002686	0.003219
0.2	0.017154	0.013146	0.019455	0.008777	0.006685	0.006666	0.00606	0.004082	0.002683	0.011504	0.00928	0.013194	0.013908	0.008004	0.01723	0.009416	0.009268	0.01149
0.4	0.032776	0.024323	0.034573	0.016031	0.014841	0.012469	0.012057	0.010516	0.007338	0.020431	0.016481	0.022661	0.027875	0.013127	0.031278	0.018757	0.016757	0.020485
0.6	0.049622	0.036539	0.0507	0.023845	0.023347	0.018325	0.018748	0.017218	0.012	0.030397	0.024334	0.03289	0.042381	0.018814	0.045716	0.02876	0.024673	0.030322
0.8	0.066944	0.049177	0.067948	0.03171	0.032298	0.024264	0.025556	0.023993	0.016396	0.040644	0.032295	0.043414	0.05782	0.024936	0.060812	0.039022	0.033132	0.040266
1	0.084304	0.061957	0.084879	0.039544	0.040822	0.030314	0.032592	0.030981	0.020887	0.050607	0.040147	0.05378	0.073236	0.031233	0.076261	0.049619	0.041528	0.050216
1.2	0.101164	0.074166	0.101875	0.047496	0.049145	0.036226	0.039299	0.037395	0.025204	0.061301	0.04804	0.064553	0.088068	0.037753	0.091014	0.059953	0.050045	0.060343
1.4	0.117421	0.0857	0.118231	0.055125	0.056688	0.041338	0.045721	0.042767	0.029011	0.071134	0.055528	0.074837	0.102421	0.044471	0.105294	0.069971	0.057965	0.069812
1.6	0.132025	0.096485	0.132793	0.061627	0.063258	0.045701	0.051498	0.048046	0.032155	0.079786	0.062477	0.08394	0.115726	0.051031	0.118506	0.079467	0.065029	0.078686
1.8	0.144716	0.105965	0.145477	0.067636	0.068846	0.049248	0.056901	0.052473	0.034638	0.087965	0.068589	0.091811	0.127443	0.057384	0.129771	0.087882	0.071618	0.086275
2	0.155472	0.113648	0.156069	0.072221	0.073027	0.051885	0.061507	0.055256	0.036864	0.095104	0.073314	0.098208	0.136794	0.063084	0.139039	0.09482	0.076736	0.092835
2.2	0.162888	0.119053	0.163326	0.075385	0.075501	0.053441	0.064628	0.056629	0.037708	0.100342	0.076651	0.102645	0.143607	0.068034	0.145576	0.100167	0.080496	0.097604
2.4	0.170357	0.124087	0.171082	0.078756	0.078481	0.055214	0.067527	0.058579	0.039106	0.10571	0.080314	0.107582	0.150421	0.07351	0.152522	0.105211	0.084196	0.102593
2.6	0.178059	0.129621	0.178862	0.08196	0.081193	0.056653	0.070291	0.060904	0.040553	0.111033	0.083734	0.112315	0.157806	0.078642	0.159898	0.110163	0.087752	0.107585
2.8	0.185638	0.135189	0.186116	0.085528	0.084053	0.058206	0.073462	0.063323	0.042153	0.115916	0.086833	0.116863	0.164763	0.083257	0.16659	0.115336	0.091763	0.112537
3	0.19262	0.140701	0.19348	0.088423	0.087124	0.05984	0.075815	0.065548	0.043442	0.12068	0.090247	0.121578	0.171854	0.088474	0.173087	0.12034	0.095677	0.117605
3.2	0.199954	0.145763	0.201139	0.091571	0.089757	0.061111	0.078323	0.06719	0.04472	0.125425	0.093501	0.126026	0.178567	0.093256	0.179514	0.125344	0.099548	0.122578
3.4	0.206941	0.150876	0.208096	0.094718	0.091785	0.062547	0.081105	0.069152	0.046331	0.130003	0.096645	0.130415	0.184982	0.098313	0.18614	0.13015	0.102563	0.127447
3.6	0.214	0.15631	0.21523	0.09734	0.094541	0.064221	0.083977	0.071146	0.047389	0.134912	0.099777	0.134747	0.191424	0.102782	0.192949	0.134413	0.105937	0.132387
3.8	0.221136	0.161542	0.222077	0.100651	0.097066	0.065803	0.08731	0.073128	0.048367	0.139144	0.10258	0.139102	0.198142	0.107204	0.199677	0.139165	0.10884	0.13732
4	0.227798	0.166656	0.229024	0.103841	0.099162	0.067391	0.090235	0.075157	0.049869	0.143178	0.105341	0.143669	0.204156	0.111529	0.206235	0.143747	0.111621	0.141952
4.2	0.234765	0.171499	0.235417	0.106704	0.101028	0.069008	0.093126	0.077106	0.051408	0.147336	0.108085	0.148154	0.21019	0.116102	0.212592	0.148185	0.114753	0.146199
4.4	0.241651	0.176656	0.242101	0.109521	0.103277	0.070626	0.095545	0.078716	0.052528	0.151549	0.111153	0.152443	0.216318	0.120759	0.218249	0.152766	0.118081	0.15036
4.6	0.248333	0.18173	0.248724	0.112482	0.105463	0.072418	0.09817	0.080324	0.053384	0.155649	0.114034	0.156833	0.221958	0.125167	0.22325	0.157003	0.12108	0.154717
4.8	0.254575	0.186442	0.255258	0.11472	0.107527	0.074302	0.100614	0.082274	0.054194	0.159152	0.116608	0.160768	0.227632	0.129145	0.228986	0.160852	0.123929	0.158507
5	0.260872	0.190863	0.261478	0.11734	0.109157	0.076028	0.102921	0.084169	0.055342	0.162531	0.119148	0.164806	0.232921	0.133144	0.234281	0.164932	0.126858	0.162734
5.2	0.266851	0.194946	0.267953	0.119658	0.111261	0.077711	0.104929	0.085649	0.056547	0.166471	0.121765	0.169078	0.238396	0.137338	0.239694	0.168389	0.129784	0.166584
5.4	0.273032	0.198835	0.273878	0.121835	0.112757	0.078742	0.1072	0.087241	0.057631	0.169254	0.124121	0.172695	0.24385	0.141315	0.245274	0.172399	0.132146	0.170351
5.6	0.278897	0.20315	0.279825	0.123767	0.114462	0.080065	0.109633	0.089481	0.058635	0.172381	0.126232	0.176052	0.24948	0.145176	0.250261	0.176096	0.134452	0.174074
5.8	0.285066	0.207288	0.285688	0.126025	0.11636	0.081339	0.112373	0.091284	0.05989	0.176083	0.128688	0.179582	0.254888	0.149242	0.254873	0.1795	0.136925	0.177575
6	0.29123	0.211354	0.291866	0.128074	0.118142	0.082786	0.114676	0.092716	0.061281	0.179642	0.13075	0.182951	0.260009	0.153258	0.259755	0.1828	0.138604	0.181344
6.2	0.296953	0.21535	0.297648	0.129799	0.120149	0.083858	0.116545	0.094312	0.061849	0.183157	0.1327	0.185778	0.265057	0.157284	0.264683	0.186068	0.140918	0.184842
6.4	0.302575	0.219091	0.303529	0.131821	0.122366	0.084725	0.118631	0.095837	0.062854	0.186334	0.135204	0.188595	0.270288	0.161278	0.270207	0.189074	0.143152	0.188138
6.6	0.308398	0.2233	0.309347	0.133933	0.124084	0.085453	0.120834	0.097451	0.063606	0.189582	0.137116	0.191524	0.275367	0.165024	0.275263	0.192722	0.145229	0.190885
6.8	0.313731	0.227226	0.314856	0.135934	0.12626	0.086226	0.123049	0.09872	0.063858	0.192212	0.138893	0.194351	0.280257	0.169047	0.279852	0.195899	0.147615	0.193912
7	0.318759	0.231028	0.320724	0.13812	0.128122	0.086952	0.124295	0.099369	0.064244	0.195421	0.141156	0.196815	0.285011	0.173204	0.284479	0.199091	0.149437	0.196852
7.2	0.324294	0.234615	0.326643	0.140267	0.129352	0.087786	0.126543	0.100245	0.064953	0.198427	0.142838	0.1994	0.289606	0.176936	0.28926	0.202315	0.151548	0.199496
7.4	0.329987	0.238649	0.331799	0.14253	0.130643	0.088637	0.129148	0.101403	0.065722	0.201297	0.144556	0.202129	0.294221	0.180795	0.294291	0.205265	0.153262	0.202202
7.6	0.335391	0.242119	0.33747	0.144658	0.13265	0.089931	0.131591	0.102894	0.066159	0.204586	0.146332	0.204831	0.298882	0.184406	0.298856	0.208184	0.155222	0.205011
7.8	0.340849	0.245944	0.342788	0.146782	0.133827	0.091112	0.133897	0.104415	0.066978	0.207123	0.147946	0.207573	0.303214	0.187973	0.303711	0.211389	0.15693	0.207549
8	0.346167	0.24921	0.348449	0.149126	0.135634	0.092454	0.135724	0.105596	0.068292	0.210213	0.149805	0.210256	0.307141	0.191592	0.30821	0.214282	0.158919	0.210089
8.2	0.351571	0.252639	0.35353	0.151518	0.137265	0.093684	0.138056	0.106599	0.069158	0.213332	0.151324	0.212454	0.311419	0.195254	0.312052	0.216966	0.161055	0.212492
8.4	0.35658	0.256424	0.358938	0.154032	0.138877	0.095399	0.139969	0.10754	0.070097	0.21622	0.153051	0.21502	0.31576	0.199272	0.31563	0.220028	0.163311	0.214806
8.6	0.361997	0.259796	0.363968	0.156338	0.140429	0.096549	0.141426	0.10854	0.070975	0.218363	0.154581	0.217775	0.319486	0.202734	0.319575	0.222438	0.165189	0.217436
8.8	0.367104	0.262945	0.368889	0.158171	0.142099	0.097647	0.143181	0.110219	0.071981	0.220645	0.15619	0.220218	0.323358	0.206335	0.324261	0.224785	0.16689	0.220045
9	0.372259	0.26638	0.374291	0.160433	0.143595	0.098624	0.144968	0.111506	0.073134	0.223025	0.15775	0.222729	0.327491	0.210104	0.328126	0.227292	0.169062	0.223025
9.2	0.377346	0.269618	0.379174	0.162217	0.145273	0.099668	0.146883	0.112943	0.074455	0.225385	0.159135	0.224803	0.331832	0.213732	0.332169	0.229903	0.17119	0.2256
9.4	0.382863	0.272888	0.384063	0.164439	0.146801	0.100399	0.148806	0.114796	0.075402	0.228013	0.160473	0.227195	0.33557	0.217076	0.335637	0.232747	0.173025	0.228344
9.6	0.387693	0.276201	0.389251	0.166598	0.14825	0.101118	0.150861	0.116316	0.076233	0.230743	0.162003	0.229444	0.33969	0.22097	0.338903	0.234846	0.174642	0.230797
9.8	0.392433	0.27972	0.393684	0.168531	0.149876	0.102139	0.152729	0.117586	0.07667	0.232759	0.163824	0.232306	0.343102	0.22478	0.34228	0.237209	0.175941	0.233345
10	0.397094	0.282831	0.398638	0.170276	0.151486	0.102806	0.15423	0.118634	0.07741	0.23539	0.164976	0.234763	0.346664	0.228377	0.34659	0.239694	0.177352	0.235712
10.2	0.401859	0.285962	0.403417	0.171605	0.153204	0.103638	0.156233	0.119937	0.078146	0.237566	0.166378	0.236646	0.349964	0.231757	0.350631	0.242095	0.179157	0.238088
10.4	0.406429	0.289016	0.40785	0.173733	0.155137	0.104605	0.158295	0.12108	0.079057	0.239186	0.168113	0.238927	0.353732	0.235094	0.354927	0.244533	0.180909	0.240015
10.6	0.410983	0.292022	0.412433	0.175276	0.156705	0.105473	0.160182	0.122253	0.079502	0.241329	0.169176	0.241208	0.357329	0.238546	0.358785	0.24692	0.181984	0.241787
10.8	0.415212	0.294884	0.416637	0.176578	0.157992	0.105853	0.161973	0.123257	0.079755	0.243185	0.170432	0.242988	0.361002	0.241853	0.362432	0.248969	0.183814	0.244184
11	0.419391	0.297311	0.421165	0.178339	0.159293	0.106685	0.163682	0.124491	0.080399	0.24536	0.171684	0.245	0.364649	0.245071	0.365973	0.251399	0.185052	0.246564
11.2	0.423873	0.300243	0.425328	0.179516	0.160478	0.107518	0.165633	0.125774	0.081158	0.24702	0.172906	0.247164	0.368335	0.248458	0.369789	0.253357	0.186416	0.248446
11.4	0.428101	0.303079	0.429623	0.181064	0.161997	0.108538	0.166986	0.126907	0.081832	0.249271	0.174071	0.249336	0.371992	0.251826	0.373655	0.255366	0.187873	0.250787
11.6	0.432137	0.305459	0.434081	0.182008	0.163692	0.109548	0.16866	0.1278	0.082391	0.25124	0.175289	0.251234	0.375529	0.254931	0.377177	0.257165	0.189031	0.252808
11.8	0.436009	0.307988	0.438551	0.183255	0.164866	0.110226	0.169884	0.128861	0.083352	0.253172	0.176591	0.25323	0.379055	0.257984	0.380559	0.259066	0.190475	0.254973
12	0.439793	0.310323	0.442976	0.184886	0.16652	0.111253	0.171597	0.129874	0.084324	0.255188	0.17789	0.2554	0.382733	0.260985	0.383411	0.260762	0.191581	0.257285
12.2	0.443785	0.312823	0.446953	0.186343	0.168121	0.112203	0.173354	0.130841	0.084863	0.257008	0.17889	0.256978	0.38613	0.264228	0.386383	0.262476	0.192598	0.259265
12.4	0.447644	0.315442	0.451148	0.187743	0.169463	0.113157	0.17478	0.131779	0.085456	0.258777	0.179959	0.259156	0.389754	0.26773	0.38964	0.264399	0.193896	0.260983
12.6	0.451605	0.317731	0.455321	0.188948	0.171063	0.11379	0.176163	0.132713	0.086239	0.260162	0.180902	0.260919	0.39289	0.270832	0.393162	0.265862	0.195107	0.263085
12.8	0.455093	0.320034	0.459636	0.190308	0.172313	0.114742	0.177921	0.133988	0.086773	0.261841	0.182318	0.262589	0.396384	0.274272	0.396494	0.267826	0.196251	0.265306
13	0.45902	0.322596	0.46409	0.191707	0.173954	0.115632	0.179709	0.135187	0.087069	0.263925	0.183536	0.264087	0.39988	0.277608	0.399075	0.269666	0.197529	0.267197
13.2	0.463047	0.324779	0.468015	0.193153	0.175843	0.116587	0.181644	0.136148	0.08792	0.2659	0.184906	0.265512	0.403224	0.280882	0.401686	0.271489	0.198926	0.269129
13.4	0.467242	0.327205	0.472024	0.195061	0.177551	0.117387	0.183197	0.137378	0.088673	0.267864	0.185812	0.267544	0.405954	0.28402	0.40447	0.273247	0.199749	0.270515
13.6	0.47051	0.329459	0.47631	0.197025	0.178714	0.118161	0.184943	0.137956	0.089343	0.269458	0.187074	0.269234	0.409332	0.287634	0.407574	0.275088	0.200661	0.272203
13.8	0.47452	0.33193	0.480201	0.19882	0.180122	0.119115	0.186346	0.139019	0.09003	0.27088	0.188203	0.271183	0.411975	0.290728	0.410731	0.277562	0.201672	0.274125
14	0.478669	0.334236	0.484243	0.200878	0.181456	0.120059	0.187934	0.140211	0.091312	0.272781	0.189112	0.272769	0.414992	0.293839	0.414068	0.279652	0.203034	0.275916
14.2	0.482721	0.336933	0.487889	0.202809	0.183077	0.120962	0.189676	0.141554	0.092125	0.273958	0.190423	0.273962	0.417892	0.296876	0.416308	0.281663	0.204005	0.277795
14.4	0.486807	0.339346	0.491109	0.204829	0.184181	0.121876	0.191167	0.142554	0.092419	0.27541	0.191529	0.275827	0.421143	0.30015	0.419037	0.283568	0.205508	0.279319
14.6	0.490751	0.341394	0.494793	0.206023	0.184883	0.122236	0.192574	0.143199	0.092622	0.277305	0.192193	0.277268	0.423875	0.303312	0.421565	0.285395	0.206562	0.280709
14.8	0.494787	0.343507	0.498135	0.207595	0.185416	0.122571	0.1939	0.144191	0.093111	0.278799	0.193383	0.279141	0.426485	0.3065	0.424174	0.287499	0.207961	0.282505
15	0.498658	0.345351	0.501953	0.209562	0.186593	0.123653	0.195211	0.145065	0.093967	0.280371	0.194478	0.280829	0.429266	0.309701	0.426884	0.289568	0.208891	0.284242
15.2	0.502188	0.347888	0.505748	0.211336	0.187493	0.124706	0.196333	0.145697	0.094842	0.282124	0.195545	0.282227	0.431744	0.313222	0.430142	0.291504	0.209805	0.28604
15.4	0.505516	0.34995	0.509307	0.212848	0.188817	0.125237	0.19733	0.146872	0.09586	0.283865	0.196467	0.283705	0.434144	0.31634	0.432868	0.293307	0.210875	0.28795
15.6	0.508791	0.352225	0.512665	0.214143	0.190168	0.125809	0.198698	0.148086	0.09656	0.28537	0.19762	0.285227	0.436639	0.319095	0.43515	0.294756	0.21183	0.289821
15.8	0.511846	0.354489	0.516035	0.215598	0.191098	0.126898	0.199726	0.149419	0.097321	0.287284	0.198455	0.287157	0.439279	0.322161	0.437312	0.296962	0.212922	0.291561
16	0.515096	0.356676	0.519179	0.216746	0.192473	0.127939	0.200605	0.15034	0.098215	0.288787	0.199475	0.288632	0.442094	0.325159	0.439623	0.298602	0.213789	0.292988
16.2	0.518485	0.358992	0.522591	0.217998	0.193747	0.128658	0.201836	0.150807	0.098973	0.29026	0.200158	0.290007	0.444447	0.328052	0.442718	0.300271	0.215259	0.294722
16.4	0.521646	0.361356	0.52588	0.219363	0.194855	0.129385	0.203214	0.151473	0.099447	0.291935	0.200846	0.291569	0.447033	0.330985	0.445904	0.30187	0.216986	0.296139
16.6	0.524887	0.363397	0.529439	0.220336	0.196315	0.130372	0.204372	0.152349	0.100387	0.292893	0.201779	0.292986	0.449312	0.334031	0.448969	0.303817	0.218262	0.297901
16.8	0.528147	0.365769	0.532746	0.221606	0.197364	0.131089	0.205754	0.153543	0.101034	0.294326	0.202938	0.29444	0.451667	0.33718	0.451668	0.305344	0.219112	0.299198
17	0.531437	0.368001	0.535783	0.222877	0.199023	0.131736	0.207225	0.154324	0.101488	0.296158	0.203707	0.295816	0.454331	0.340243	0.453906	0.306479	0.22015	0.300704
17.2	0.534729	0.370395	0.539279	0.224384	0.19985	0.132399	0.208879	0.154848	0.102816	0.297387	0.204447	0.297266	0.456831	0.3428	0.456465	0.30761	0.221288	0.301958
17.4	0.538203	0.372761	0.542509	0.226183	0.200735	0.132834	0.2097	0.155323	0.103748	0.298648	0.205109	0.298875	0.459378	0.345667	0.45922	0.309013	0.222227	0.302921
17.6	0.541185	0.374815	0.545816	0.227836	0.201564	0.133536	0.211009	0.155831	0.104443	0.300212	0.205778	0.300282	0.46229	0.349	0.462116	0.310198	0.223485	0.304465
17.8	0.544525	0.377092	0.548802	0.229338	0.202563	0.134102	0.212236	0.156916	0.10505	0.30139	0.206568	0.301479	0.464569	0.352046	0.464767	0.311931	0.22455	0.305939
18	0.548158	0.379203	0.551914	0.231092	0.20373	0.134941	0.213079	0.157446	0.105604	0.302982	0.207068	0.30305	0.467073	0.354967	0.46671	0.313311	0.225461	0.307222
18.2	0.551281	0.381451	0.555022	0.232558	0.2049	0.135215	0.214136	0.158295	0.105902	0.30417	0.207636	0.304202	0.469822	0.358039	0.468599	0.314802	0.22644	0.308092
18.4	0.554432	0.383324	0.558121	0.23384	0.205538	0.135645	0.215261	0.159293	0.105826	0.305453	0.207987	0.305545	0.472298	0.361128	0.470904	0.316351	0.227514	0.308801
18.6	0.557788	0.385148	0.561479	0.23498	0.206692	0.136121	0.216496	0.159821	0.106294	0.306891	0.2083	0.306565	0.474422	0.36384	0.472816	0.317621	0.228063	0.309779
18.8	0.560916	0.387015	0.564527	0.236356	0.207909	0.136924	0.217601	0.161047	0.106682	0.308214	0.208959	0.307645	0.476489	0.366665	0.475066	0.319141	0.228689	0.311188
19	0.563855	0.388716	0.567947	0.238114	0.209355	0.137801	0.218525	0.161962	0.106871	0.309604	0.209561	0.308497	0.478668	0.369523	0.477372	0.320615	0.229109	0.313005
19.2	0.566356	0.39089	0.571147	0.23937	0.210467	0.138721	0.219755	0.163214	0.107203	0.310887	0.209938	0.309618	0.480992	0.372605	0.479913	0.322145	0.22979	0.314416
19.4	0.56889	0.39281	0.573945	0.240171	0.21162	0.139507	0.220571	0.16458	0.107345	0.311808	0.2105	0.31058	0.483283	0.375372	0.4817	0.322998	0.230375	0.315671
19.6	0.571735	0.394894	0.577104	0.24107	0.212974	0.140739	0.221496	0.165542	0.107229	0.313139	0.211264	0.311835	0.485496	0.378082	0.483492	0.324495	0.231319	0.317327
19.8	0.574465	0.39651	0.580158	0.241887	0.214105	0.142199	0.222729	0.1661	0.107601	0.314249	0.212229	0.313234	0.487558	0.381156	0.485622	0.326325	0.232391	0.318488
20	0.577179	0.397976	0.583098	0.243062	0.215449	0.143046	0.223732	0.166752	0.107802	0.315445	0.213298	0.314078	0.489952	0.384157	0.487612	0.327717	0.233556	0.319913
20.2	0.579879	0.399672	0.586267	0.244418	0.216617	0.143573	0.22528	0.167275	0.108088	0.316655	0.214275	0.315369	0.491921	0.386943	0.489867	0.329355	0.23472	0.321457
20.4	0.582463	0.40139	0.588992	0.245694	0.218201	0.144195	0.226646	0.167991	0.108258	0.317598	0.215538	0.316641	0.493716	0.389996	0.492212	0.331002	0.235295	0.322718
20.6	0.585264	0.402921	0.591813	0.246574	0.219608	0.145238	0.228021	0.168778	0.108794	0.318114	0.216477	0.31807	0.495902	0.393092	0.49445	0.332575	0.235742	0.324405
20.8	0.587961	0.404641	0.594382	0.247838	0.220527	0.145733	0.22956	0.16977	0.109336	0.319344	0.217946	0.319413	0.497589	0.395537	0.496441	0.333466	0.236533	0.325798
21	0.590316	0.406212	0.596648	0.248964	0.22175	0.146193	0.230663	0.170269	0.109374	0.320491	0.219323	0.32085	0.49985	0.398184	0.498416	0.334487	0.237529	0.327401
21.2	0.593027	0.407823	0.599536	0.249985	0.222936	0.147402	0.231906	0.170544	0.11034	0.321271	0.220618	0.322404	0.501914	0.400861	0.50107	0.335585	0.238541	0.328573
21.4	0.595284	0.409542	0.601753	0.250995	0.224087	0.148191	0.232906	0.170714	0.110687	0.322575	0.221834	0.323822	0.503919	0.403817	0.503362	0.336636	0.239477	0.330094
21.6	0.597583	0.411029	0.604221	0.252094	0.225028	0.148891	0.234427	0.171374	0.111293	0.323855	0.222427	0.325064	0.505854	0.406596	0.505595	0.337805	0.240516	0.331852
21.8	0.600161	0.412812	0.606702	0.253194	0.226038	0.149394	0.235407	0.171855	0.111986	0.324938	0.223306	0.325893	0.507922	0.409029	0.508193	0.339416	0.241478	0.33333
22	0.602994	0.414275	0.609211	0.254611	0.227019	0.150287	0.236186	0.172262	0.112641	0.326129	0.223813	0.327149	0.509889	0.411494	0.509898	0.340415	0.242842	0.334454
22.2	0.605348	0.416006	0.611636	0.255804	0.22805	0.150743	0.237689	0.173474	0.113247	0.327152	0.22454	0.328019	0.512492	0.414048	0.512087	0.341666	0.243971	0.335483
22.4	0.60822	0.417851	0.613855	0.256762	0.229193	0.151055	0.238522	0.174536	0.113622	0.328142	0.225128	0.328982	0.514421	0.416563	0.51402	0.34286	0.244504	0.33683
22.6	0.611013	0.4198	0.616403	0.257893	0.230354	0.151692	0.239708	0.1753	0.114321	0.329483	0.225592	0.330189	0.516438	0.419323	0.516019	0.344069	0.245017	0.338304
22.8	0.613782	0.42173	0.618744	0.259023	0.231405	0.15185	0.240442	0.176545	0.115008	0.33097	0.226023	0.331368	0.518315	0.422146	0.518507	0.345421	0.245896	0.339424
23	0.616628	0.423479	0.621335	0.260573	0.23202	0.152384	0.241134	0.177456	0.115484	0.331809	0.22676	0.332663	0.520564	0.424822	0.520852	0.346654	0.246543	0.340472
23.2	0.618994	0.425124	0.623869	0.261337	0.232641	0.153263	0.24187	0.17842	0.116182	0.332869	0.227104	0.333881	0.522773	0.427667	0.522761	0.347624	0.24755	0.341672
23.4	0.621761	0.426836	0.626765	0.262523	0.233352	0.154157	0.242451	0.179255	0.116251	0.33409	0.227769	0.334964	0.524569	0.430321	0.524177	0.348599	0.248338	0.342786
23.6	0.624307	0.428315	0.629293	0.263492	0.234581	0.154552	0.24309	0.180109	0.116761	0.335214	0.228597	0.335783	0.526318	0.433256	0.525745	0.349992	0.249334	0.343722
23.8	0.626923	0.4296	0.631821	0.264946	0.235183	0.154957	0.244032	0.180834	0.117303	0.336496	0.229387	0.336921	0.528259	0.436164	0.527566	0.351438	0.250314	0.344389
24	0.629537	0.430832	0.634046	0.266117	0.236152	0.155085	0.244651	0.182117	0.118261	0.337675	0.229755	0.337971	0.530211	0.438931	0.528978	0.352533	0.250943	0.344966
24.2	0.631872	0.432199	0.636555	0.267224	0.237039	0.155377	0.245789	0.182889	0.119212	0.338466	0.23031	0.339018	0.53179	0.441757	0.530681	0.353895	0.251508	0.346009
24.4	0.634209	0.433549	0.638707	0.268695	0.238188	0.155929	0.246566	0.183788	0.120044	0.339309	0.231003	0.340034	0.53354	0.444409	0.532699	0.354887	0.251909	0.346869
24.6	0.636646	0.434884	0.641006	0.269935	0.239135	0.15671	0.247509	0.184674	0.120782	0.34033	0.231485	0.341231	0.535848	0.446954	0.534536	0.355815	0.252716	0.347934
24.8	0.638657	0.436024	0.643337	0.271282	0.24024	0.156912	0.248503	0.185875	0.121518	0.341703	0.232763	0.342397	0.53711	0.449472	0.536007	0.356671	0.253683	0.348684
25	0.640504	0.437429	0.645569	0.272652	0.241655	0.157515	0.249229	0.186505	0.121548	0.342802	0.233236	0.343621	0.539007	0.452174	0.537816	0.357722	0.254371	0.349794
25.2	0.642207	0.438432	0.648291	0.273416	0.242669	0.158285	0.250165	0.186948	0.122468	0.343833	0.233622	0.344666	0.540732	0.454808	0.539957	0.359012	0.25532	0.350921
25.4	0.643834	0.440071	0.650625	0.274369	0.243292	0.15865	0.251265	0.187448	0.122644	0.345034	0.234071	0.3456	0.542482	0.457384	0.541433	0.360238	0.255621	0.352017
25.6	0.64572	0.441159	0.653179	0.275683	0.244296	0.159398	0.25244	0.188007	0.123228	0.346031	0.234635	0.346337	0.544038	0.459855	0.54334	0.361098	0.256336	0.353249
25.8	0.647579	0.442332	0.655172	0.276811	0.244922	0.160539	0.253312	0.188572	0.123485	0.346897	0.235155	0.347222	0.545868	0.462234	0.545436	0.362624	0.257045	0.354523
26	0.649722	0.4436	0.657383	0.277676	0.2461	0.161491	0.254385	0.189105	0.12386	0.347659	0.235517	0.348198	0.547515	0.464691	0.546931	0.363447	0.257588	0.355114
26.2	0.651742	0.444865	0.659741	0.278686	0.247031	0.161939	0.255291	0.190046	0.124402	0.348725	0.236057	0.349416	0.549253	0.467046	0.548475	0.364612	0.25753	0.356397
26.4	0.653899	0.446922	0.662183	0.279589	0.24813	0.162356	0.255691	0.190508	0.124772	0.349326	0.236326	0.350269	0.550849	0.469551	0.55029	0.365601	0.257569	0.357283
26.6	0.655797	0.448196	0.664446	0.280542	0.249028	0.163006	0.256837	0.190728	0.125287	0.350091	0.236981	0.351586	0.552711	0.471922	0.552492	0.36685	0.257961	0.358522
26.8	0.658456	0.449663	0.666516	0.281551	0.24945	0.163879	0.257688	0.191319	0.125512	0.351027	0.238037	0.352594	0.554205	0.474277	0.554675	0.367903	0.258663	0.359503
27	0.660356	0.450977	0.668603	0.282645	0.249951	0.16482	0.258527	0.191708	0.1254	0.351408	0.238542	0.353304	0.555906	0.476556	0.556314	0.368703	0.25889	0.360657
27.2	0.66249	0.451992	0.670831	0.283539	0.25086	0.165558	0.259495	0.19229	0.125651	0.352823	0.238977	0.353875	0.557296	0.47876	0.557312	0.369655	0.259423	0.361958
27.4	0.664587	0.453668	0.673049	0.284507	0.251557	0.165984	0.260122	0.19263	0.125584	0.353438	0.239901	0.354482	0.559059	0.480912	0.55883	0.370907	0.259857	0.363042
27.6	0.66679	0.45516	0.674593	0.284898	0.2525	0.166135	0.261221	0.193426	0.126342	0.354294	0.240522	0.354933	0.560697	0.483339	0.560759	0.371941	0.260823	0.363874
27.8	0.669293	0.456703	0.676233	0.285926	0.253434	0.166733	0.262023	0.193913	0.127044	0.35564	0.241355	0.355669	0.562342	0.485776	0.562737	0.372927	0.261611	0.365194
28	0.67167	0.458058	0.678099	0.286448	0.25464	0.167697	0.263491	0.194799	0.127789	0.356132	0.241882	0.356489	0.563628	0.488319	0.564222	0.373891	0.262571	0.366363
28.2	0.673685	0.459709	0.680046	0.287419	0.255728	0.168163	0.26455	0.195179	0.128097	0.356968	0.24227	0.357161	0.565142	0.490908	0.565737	0.374929	0.263312	0.367583
28.4	0.676078	0.460933	0.682034	0.288718	0.256841	0.168464	0.264917	0.195967	0.128535	0.358303	0.242693	0.358019	0.566873	0.493329	0.566959	0.375748	0.264125	0.368761
28.6	0.678277	0.462807	0.684201	0.289494	0.25809	0.168974	0.265943	0.196584	0.129379	0.359604	0.243181	0.359387	0.568919	0.495688	0.568084	0.376788	0.26515	0.369738
28.8	0.680441	0.464323	0.686532	0.290468	0.259673	0.169573	0.266825	0.197408	0.129999	0.360662	0.243975	0.36077	0.56992	0.498151	0.569547	0.377639	0.266101	0.370951
29	0.682394	0.465821	0.688548	0.291592	0.260664	0.170224	0.267631	0.198053	0.130201	0.361977	0.244258	0.36205	0.571571	0.500667	0.571412	0.37896	0.266964	0.371962
29.2	0.684221	0.467258	0.690595	0.292234	0.261247	0.170722	0.268457	0.1986	0.131061	0.363274	0.245038	0.363153	0.573102	0.503534	0.572908	0.380245	0.267698	0.372742
29.4	0.686592	0.469021	0.692372	0.293396	0.261696	0.171735	0.269608	0.199043	0.131348	0.364179	0.24568	0.364393	0.574591	0.506236	0.573994	0.380951	0.268329	0.373539
29.6	0.68843	0.469886	0.694345	0.294497	0.262359	0.172452	0.270523	0.199752	0.131812	0.365215	0.246113	0.365129	0.576023	0.508458	0.575333	0.38182	0.269595	0.374544
29.8	0.690242	0.471102	0.695928	0.295406	0.26299	0.173021	0.271393	0.200563	0.132408	0.366176	0.246146	0.366274	0.57737	0.510674	0.576569	0.383194	0.270362	0.375562
30	0.69208	0.472319	0.698294	0.296097	0.264073	0.172882	0.271877	0.201128	0.132889	0.367162	0.246218	0.367497	0.578759	0.513103	0.577932	0.383605	0.27093	0.376046
30.2	0.693738	0.473552	0.700566	0.297317	0.264705	0.173281	0.272195	0.20184	0.133248	0.368092	0.24687	0.368744	0.580208	0.515726	0.57937	0.38437	0.271667	0.376846
30.4	0.695717	0.475272	0.702509	0.298288	0.265437	0.173869	0.272625	0.202126	0.13377	0.368734	0.247447	0.369122	0.581885	0.517775	0.581533	0.385505	0.272395	0.377522
30.6	0.697489	0.476081	0.704173	0.299525	0.265837	0.174526	0.273513	0.202762	0.134193	0.369468	0.248247	0.370112	0.583212	0.519926	0.583428	0.386388	0.273389	0.37864
30.8	0.69933	0.477243	0.706229	0.300699	0.266181	0.175164	0.274436	0.203318	0.134334	0.370291	0.248642	0.370497	0.584992	0.522477	0.584951	0.38737	0.274039	0.379256
31	0.700662	0.478421	0.707902	0.302123	0.267055	0.175367	0.275033	0.203815	0.134892	0.370796	0.248786	0.370977	0.586596	0.524747	0.585989	0.387999	0.27425	0.380089
31.2	0.702418	0.479404	0.709975	0.303077	0.267909	0.175564	0.27561	0.204573	0.135432	0.371603	0.24962	0.371587	0.588265	0.526847	0.587024	0.388844	0.274713	0.381401
31.4	0.703861	0.480998	0.711833	0.30403	0.268763	0.176212	0.275873	0.205129	0.135656	0.371608	0.250722	0.372338	0.589814	0.529266	0.588927	0.389925	0.275322	0.382533
31.6	0.705631	0.482411	0.713611	0.304965	0.270092	0.176868	0.27682	0.206115	0.136445	0.372373	0.251197	0.372526	0.591107	0.531762	0.590442	0.390852	0.276095	0.383468
31.8	0.7072	0.483435	0.715635	0.306257	0.271474	0.177983	0.277197	0.206533	0.136872	0.373258	0.25226	0.372853	0.592419	0.534211	0.592045	0.391839	0.27696	0.384725
32	0.708991	0.484535	0.717871	0.307036	0.272434	0.178515	0.278351	0.207398	0.137151	0.373495	0.25276	0.37378	0.593934	0.536487	0.593475	0.392938	0.277609	0.385367
32.2	0.710931	0.485978	0.719976	0.30791	0.273598	0.178829	0.278168	0.207948	0.137446	0.374571	0.253106	0.374636	0.595606	0.538797	0.594234	0.393875	0.27802	0.386244
32.4	0.712822	0.486819	0.722039	0.309099	0.274729	0.179947	0.278567	0.208617	0.138138	0.375588	0.253778	0.375486	0.596737	0.540955	0.595259	0.395267	0.278621	0.387063
32.6	0.714437	0.488374	0.723899	0.309805	0.276194	0.180775	0.279609	0.208989	0.139116	0.376953	0.254369	0.376743	0.598622	0.542667	0.596522	0.396509	0.279117	0.387713
32.8	0.716228	0.489456	0.725721	0.310815	0.277364	0.181436	0.280485	0.209759	0.139205	0.377769	0.255209	0.377453	0.59979	0.544799	0.598624	0.397568	0.279529	0.388493
33	0.717811	0.490795	0.727127	0.311697	0.277902	0.181749	0.281436	0.210228	0.139672	0.379025	0.255865	0.378397	0.60152	0.547021	0.600441	0.398887	0.280132	0.389203
33.2	0.719474	0.491977	0.728832	0.312287	0.278573	0.182558	0.282549	0.210767	0.140384	0.379744	0.256525	0.379192	0.603198	0.548921	0.601851	0.399621	0.280962	0.390016
33.4	0.721518	0.493027	0.730458	0.313171	0.279164	0.183323	0.283902	0.211279	0.140384	0.380555	0.257134	0.380032	0.604215	0.550662	0.603319	0.400035	0.28183	0.390941
33.6	0.722909	0.494287	0.732258	0.313717	0.279559	0.183684	0.285101	0.212081	0.14065	0.381519	0.257357	0.380633	0.605535	0.552536	0.604696	0.400888	0.282504	0.391796
33.8	0.724477	0.495721	0.733955	0.313981	0.280705	0.183962	0.285862	0.212857	0.1408	0.382557	0.257782	0.381649	0.606478	0.554899	0.60611	0.401767	0.283054	0.392654
34	0.726306	0.496893	0.735854	0.314308	0.281327	0.184084	0.286348	0.213332	0.140673	0.383267	0.258444	0.382605	0.607879	0.557179	0.60721	0.402202	0.283461	0.393148
34.2	0.728375	0.498127	0.737349	0.315114	0.281671	0.184884	0.286991	0.21392	0.141038	0.384081	0.25899	0.383249	0.609052	0.559342	0.608723	0.402887	0.284209	0.394014
34.4	0.730406	0.499242	0.739267	0.315752	0.282126	0.185171	0.287402	0.214635	0.141488	0.384764	0.259135	0.383882	0.610398	0.560841	0.610226	0.404053	0.284672	0.395398
34.6	0.731991	0.500124	0.740875	0.316682	0.282637	0.185315	0.288035	0.215046	0.141899	0.385396	0.259558	0.384701	0.611754	0.563068	0.611724	0.404686	0.285456	0.396544
34.8	0.733758	0.501178	0.742457	0.317378	0.283128	0.185597	0.288877	0.215544	0.142696	0.385859	0.259753	0.385426	0.613403	0.565301	0.61282	0.405688	0.286032	0.397678
35	0.735511	0.502204	0.744082	0.318311	0.283514	0.185669	0.28917	0.216122	0.143355	0.386555	0.260278	0.386246	0.614383	0.567459	0.613749	0.406264	0.286625	0.398985
35.2	0.737202	0.503244	0.745815	0.319087	0.283701	0.186031	0.289564	0.216676	0.143562	0.387009	0.260724	0.386925	0.615461	0.569725	0.614659	0.407456	0.287184	0.400206
35.4	0.738853	0.504438	0.747498	0.320114	0.284343	0.186823	0.290004	0.217661	0.14409	0.387779	0.260903	0.387709	0.616781	0.57208	0.615641	0.40876	0.288191	0.400934
35.6	0.740559	0.505564	0.749094	0.32104	0.284954	0.187395	0.29049	0.218215	0.144655	0.388581	0.261051	0.388151	0.617978	0.574248	0.617038	0.409709	0.288777	0.401871
35.8	0.742324	0.506566	0.750653	0.321838	0.285269	0.188121	0.291068	0.218448	0.144942	0.389673	0.261678	0.389319	0.619206	0.5764	0.618515	0.410608	0.289912	0.402714
36	0.744201	0.507995	0.752059	0.322563	0.286045	0.188758	0.291629	0.219088	0.144869	0.390295	0.26189	0.3902	0.620458	0.578811	0.619638	0.411897	0.290005	0.403383
36.2	0.746029	0.508992	0.753624	0.323765	0.286938	0.189431	0.291755	0.21964	0.145027	0.391492	0.262018	0.390831	0.621735	0.580755	0.620239	0.412991	0.290567	0.404584
36.4	0.747378	0.509733	0.754843	0.324745	0.287938	0.190353	0.292593	0.21995	0.145518	0.392136	0.262505	0.391672	0.62267	0.582591	0.62149	0.41385	0.290887	0.405216
36.6	0.748971	0.510971	0.756376	0.325457	0.289115	0.190811	0.293471	0.22045	0.145826	0.393414	0.26299	0.392129	0.624305	0.584673	0.622989	0.414707	0.291243	0.406206
36.8	0.750539	0.512379	0.757849	0.326129	0.290073	0.191362	0.294402	0.2212	0.145741	0.39386	0.263565	0.392437	0.625474	0.586505	0.624704	0.415287	0.291641	0.407039
37	0.752292	0.513542	0.759425	0.326724	0.290825	0.192124	0.29518	0.221708	0.145822	0.394375	0.264286	0.393665	0.626745	0.588334	0.626102	0.415341	0.292417	0.407834
37.2	0.754068	0.514599	0.761165	0.327583	0.291656	0.192972	0.296372	0.222725	0.145712	0.394844	0.264916	0.394694	0.628112	0.590066	0.627707	0.415076	0.29257	0.408535
37.4	0.75574	0.516171	0.762815	0.328552	0.292291	0.19391	0.297378	0.223524	0.145765	0.395404	0.265625	0.395623	0.62887	0.592043	0.628931	0.415065	0.292412	0.409468
37.6	0.756918	0.517629	0.764314	0.329199	0.293037	0.194596	0.298235	0.224536	0.146172	0.396129	0.26584	0.396486	0.63	0.594049	0.630041	0.415767	0.292822	0.410058
37.8	0.758334	0.518641	0.765907	0.329945	0.294475	0.194883	0.298668	0.225069	0.146372	0.396859	0.266386	0.397571	0.631266	0.595995	0.63111	0.41647	0.293031	0.410454
38	0.759868	0.519386	0.767445	0.330753	0.295276	0.195215	0.299212	0.225777	0.146643	0.397028	0.266862	0.398449	0.632825	0.59804	0.632089	0.416732	0.293197	0.410925
38.2	0.76132	0.520468	0.769172	0.33123	0.296312	0.195565	0.299888	0.22658	0.147342	0.397962	0.266897	0.399211	0.634203	0.59985	0.633941	0.417553	0.293636	0.411858
38.4	0.762645	0.521604	0.770783	0.331776	0.297645	0.195859	0.30047	0.226983	0.147997	0.398828	0.267421	0.400037	0.63588	0.601546	0.635626	0.418562	0.294047	0.412627
38.6	0.764077	0.522722	0.772215	0.332633	0.298566	0.196206	0.30137	0.227427	0.148359	0.399498	0.267875	0.400715	0.637169	0.603758	0.637286	0.419584	0.29476	0.413168
38.8	0.765367	0.523669	0.773798	0.333282	0.299395	0.196352	0.302274	0.228239	0.148787	0.400326	0.268298	0.401259	0.638346	0.606069	0.63839	0.420991	0.295948	0.413962
39	0.766455	0.524493	0.775431	0.334019	0.300049	0.196739	0.303092	0.228306	0.149055	0.401252	0.268539	0.402066	0.639556	0.60846	0.639332	0.422613	0.296603	0.414814
39.2	0.767888	0.525697	0.776717	0.334641	0.300935	0.196795	0.30382	0.228485	0.149419	0.402083	0.268918	0.402688	0.640992	0.610379	0.640403	0.424222	0.296916	0.415322
39.4	0.769141	0.527049	0.778248	0.334805	0.301881	0.196987	0.304111	0.229486	0.150282	0.403033	0.269416	0.403505	0.642415	0.61263	0.641673	0.425391	0.297821	0.41588
39.6	0.770198	0.528506	0.779777	0.335238	0.302441	0.197649	0.304267	0.229484	0.150722	0.40386	0.269902	0.403781	0.643301	0.614671	0.64312	0.426405	0.298017	0.417085
39.8	0.771762	0.529541	0.78089	0.336038	0.303003	0.198365	0.304719	0.229676	0.150761	0.404734	0.270495	0.40416	0.644512	0.616834	0.644039	0.427593	0.298551	0.417711
40	0.773221	0.530416	0.782147	0.336519	0.304134	0.199236	0.305393	0.229761	0.150638	0.405259	0.270791	0.404258	0.645599	0.618883	0.645031	0.42892	0.298862	0.418051
40.2	0.774729	0.531128	0.783582	0.337375	0.304894	0.19957	0.305887	0.229826	0.150903	0.406219	0.271445	0.404749	0.646956	0.620264	0.645974	0.429601	0.299603	0.41898
40.4	0.776221	0.532045	0.784915	0.337632	0.305944	0.200264	0.306291	0.230147	0.151232	0.406969	0.2722	0.405469	0.647888	0.621775	0.64717	0.430293	0.299902	0.419513
40.6	0.777678	0.533061	0.786474	0.338168	0.307089	0.200737	0.306578	0.230672	0.151425	0.407807	0.272572	0.405925	0.649206	0.623707	0.648377	0.431365	0.300424	0.420289
40.8	0.779171	0.533972	0.787771	0.338491	0.307735	0.201326	0.306935	0.230964	0.151483	0.408373	0.273076	0.406575	0.650567	0.625041	0.649728	0.431701	0.300785	0.421148
41	0.780779	0.534695	0.789417	0.339637	0.307849	0.202064	0.307177	0.231673	0.151616	0.409053	0.273676	0.407504	0.65153	0.627249	0.651274	0.431658	0.301226	0.421586
41.2	0.78255	0.535545	0.791053	0.340564	0.308457	0.202859	0.307453	0.23218	0.152267	0.409622	0.273965	0.408043	0.652891	0.628941	0.652364	0.431995	0.301408	0.4223
41.4	0.783734	0.536828	0.792538	0.341591	0.30913	0.203826	0.307764	0.232415	0.152958	0.410271	0.274222	0.408668	0.653631	0.630821	0.653232	0.432853	0.301694	0.422713
41.6	0.785254	0.537665	0.79365	0.342797	0.309533	0.203915	0.308214	0.233097	0.153167	0.41111	0.274308	0.409325	0.654583	0.632495	0.654839	0.433368	0.302221	0.423435
41.8	0.786769	0.538628	0.79504	0.343731	0.309878	0.204401	0.308853	0.233481	0.153572	0.41151	0.274552	0.410017	0.656026	0.634356	0.656219	0.433307	0.30275	0.423942
42	0.788283	0.539286	0.796519	0.344248	0.310289	0.205158	0.309696	0.233782	0.154116	0.411846	0.274914	0.410784	0.657108	0.636463	0.65775	0.433699	0.303341	0.424943
42.2	0.789476	0.540549	0.798315	0.344941	0.311302	0.205527	0.310739	0.234286	0.154802	0.412809	0.275072	0.411744	0.657951	0.638225	0.659055	0.434424	0.304212	0.426121
42.4	0.791064	0.541317	0.799512	0.346127	0.312065	0.206037	0.311843	0.234779	0.15503	0.413474	0.27541	0.412665	0.658874	0.640233	0.659976	0.435413	0.304854	0.426934
42.6	0.792197	0.542297	0.801027	0.347032	0.312585	0.2066	0.312822	0.235736	0.155186	0.413985	0.275736	0.413377	0.659463	0.64273	0.660858	0.436198	0.305766	0.427949
42.8	0.793236	0.543244	0.802327	0.347965	0.313116	0.206978	0.313648	0.236306	0.155533	0.414716	0.276066	0.41415	0.660323	0.644959	0.661739	0.437223	0.306362	0.429034
43	0.794369	0.544368	0.803544	0.348462	0.313826	0.2077	0.31445	0.23677	0.156279	0.41554	0.276269	0.415041	0.66142	0.646748	0.662428	0.438503	0.306107	0.429961
43.2	0.795725	0.545257	0.804889	0.348876	0.314242	0.208146	0.315184	0.237577	0.156609	0.415836	0.276846	0.415673	0.662206	0.648212	0.663538	0.439243	0.306556	0.430742
43.4	0.796859	0.546383	0.8065	0.349432	0.314473	0.208863	0.315314	0.238677	0.157098	0.416171	0.277345	0.416417	0.662849	0.650298	0.664299	0.440334	0.307072	0.431635
43.6	0.798019	0.547095	0.807666	0.350243	0.315266	0.209629	0.315934	0.238583	0.157528	0.416672	0.277581	0.417141	0.66408	0.652144	0.664777	0.440944	0.307703	0.432419
43.8	0.799917	0.547921	0.808598	0.351036	0.316179	0.210502	0.316548	0.238855	0.157707	0.416691	0.278006	0.417998	0.665069	0.65388	0.665737	0.441795	0.308498	0.432616
44	0.801053	0.548606	0.809843	0.351173	0.31735	0.211446	0.317315	0.239316	0.15821	0.416957	0.278361	0.418932	0.666203	0.655364	0.666742	0.442923	0.309079	0.433217
44.2	0.802219	0.5497	0.811228	0.351638	0.318439	0.211873	0.317689	0.24027	0.15875	0.417928	0.278931	0.419902	0.667409	0.656588	0.668213	0.443813	0.309722	0.434384
44.4	0.803598	0.550901	0.81235	0.352276	0.31949	0.212192	0.317984	0.241381	0.159429	0.418467	0.279065	0.420681	0.668203	0.658066	0.66935	0.444446	0.31025	0.435257
44.6	0.804698	0.551945	0.813629	0.352934	0.320402	0.212423	0.318629	0.241895	0.15993	0.41879	0.279095	0.421404	0.66958	0.659986	0.670678	0.44508	0.310647	0.436201
44.8	0.806296	0.552919	0.814867	0.353672	0.320915	0.2128	0.318983	0.242895	0.160307	0.419538	0.27955	0.42185	0.670865	0.661507	0.671931	0.44568	0.311222	0.436911
45	0.807931	0.553833	0.816636	0.354979	0.321363	0.213103	0.31913	0.243756	0.160761	0.420265	0.280017	0.422362	0.671672	0.66367	0.672654	0.446223	0.311531	0.437354
45.2	0.809594	0.555162	0.818028	0.355342	0.322472	0.213524	0.319708	0.244156	0.16113	0.420646	0.280419	0.42263	0.673319	0.665081	0.67381	0.446948	0.311939	0.438001
45.4	0.811015	0.556525	0.819399	0.356195	0.323319	0.214011	0.320321	0.244624	0.161397	0.421094	0.28088	0.423256	0.674142	0.666988	0.675138	0.447396	0.312465	0.438909
45.6	0.812506	0.557549	0.820711	0.356839	0.323815	0.214328	0.320814	0.245772	0.161744	0.42196	0.281134	0.423647	0.675203	0.668783	0.676587	0.447659	0.313093	0.4402
45.8	0.813518	0.558821	0.822522	0.357386	0.324442	0.215398	0.321459	0.245965	0.162221	0.422725	0.281338	0.423901	0.676234	0.670399	0.677556	0.44814	0.313905	0.440812
46	0.814935	0.559977	0.824185	0.357932	0.325643	0.21572	0.32196	0.246182	0.16289	0.423698	0.281905	0.424457	0.67711	0.672199	0.678347	0.449185	0.314552	0.441728
46.2	0.815776	0.560862	0.825635	0.358941	0.326626	0.215748	0.322326	0.246796	0.163157	0.424739	0.28207	0.425183	0.677982	0.674023	0.679022	0.449376	0.315265	0.442449
46.4	0.817207	0.561805	0.826801	0.359796	0.327098	0.216164	0.322871	0.247265	0.163281	0.425591	0.28232	0.425521	0.679246	0.675666	0.679904	0.449985	0.315593	0.442516
46.6	0.817971	0.562997	0.828153	0.360338	0.327403	0.216854	0.322935	0.247664	0.163746	0.426542	0.283026	0.425803	0.680148	0.677695	0.681174	0.450532	0.315975	0.443115
46.8	0.819403	0.563985	0.829421	0.361298	0.328048	0.217107	0.322884	0.247678	0.163592	0.427477	0.283328	0.426323	0.681368	0.679399	0.682409	0.45144	0.316065	0.443645
47	0.820518	0.564572	0.83049	0.361923	0.328472	0.217528	0.323182	0.248182	0.163891	0.42821	0.283988	0.427063	0.682475	0.680774	0.683213	0.452086	0.316315	0.444092
47.2	0.821645	0.564899	0.831368	0.362731	0.328593	0.217883	0.323705	0.248342	0.163892	0.428562	0.284881	0.427863	0.683475	0.682167	0.684098	0.452674	0.316961	0.444641
47.4	0.822736	0.565959	0.832312	0.363139	0.329135	0.217888	0.323924	0.248346	0.164308	0.42956	0.285222	0.428544	0.684423	0.683943	0.684746	0.453734	0.317465	0.445209
47.6	0.82412	0.566811	0.833202	0.363652	0.32996	0.218145	0.324347	0.248044	0.164967	0.42998	0.285765	0.429313	0.685496	0.685393	0.685618	0.453988	0.318094	0.445695
47.8	0.825462	0.567696	0.834346	0.364367	0.330717	0.218715	0.324713	0.248614	0.165036	0.430118	0.286193	0.430086	0.686326	0.686556	0.687241	0.454683	0.31817	0.44639
48	0.826043	0.568319	0.835699	0.364846	0.331353	0.218953	0.325457	0.249389	0.165293	0.43096	0.286598	0.430882	0.687272	0.688064	0.688842	0.455376	0.318389	0.447166
48.2	0.827064	0.569276	0.836777	0.365403	0.33194	0.21875	0.32629	0.250116	0.165768	0.432096	0.286641	0.431845	0.688289	0.689299	0.690165	0.455544	0.318787	0.448072
48.4	0.828752	0.569974	0.837625	0.366472	0.332481	0.218601	0.326999	0.250578	0.166081	0.432358	0.286962	0.43271	0.689168	0.690548	0.690897	0.455787	0.318863	0.448728
48.6	0.830298	0.570826	0.838901	0.366749	0.333048	0.218522	0.327977	0.250903	0.166247	0.43276	0.287368	0.433756	0.690445	0.691803	0.691769	0.45685	0.319163	0.449402
48.8	0.831859	0.571736	0.840233	0.367423	0.333869	0.218613	0.328658	0.251639	0.166542	0.433491	0.287978	0.43456	0.691501	0.693562	0.692706	0.458008	0.319796	0.449972
49	0.832685	0.572571	0.841769	0.367898	0.334682	0.21871	0.329321	0.251811	0.166696	0.433909	0.288457	0.435351	0.692332	0.695372	0.693993	0.458834	0.320055	0.450985
49.2	0.833697	0.573768	0.84288	0.368042	0.335792	0.219328	0.33034	0.252277	0.166733	0.433991	0.288803	0.435882	0.693676	0.69695	0.695073	0.459342	0.320547	0.451734
49.4	0.835031	0.574244	0.844234	0.368561	0.336514	0.220224	0.3306	0.25263	0.16687	0.434543	0.288928	0.436352	0.694078	0.699107	0.6959	0.460099	0.321272	0.452729
49.6	0.835913	0.575262	0.845651	0.368677	0.337078	0.22098	0.330965	0.253701	0.167135	0.435199	0.288782	0.436665	0.695216	0.700515	0.697273	0.461356	0.321373	0.453335
49.8	0.837243	0.576161	0.84699	0.369174	0.338119	0.221641	0.331623	0.25374	0.167489	0.435505	0.28921	0.436818	0.696228	0.701909	0.698663	0.462155	0.321967	0.454214
50	0.838459	0.576991	0.848077	0.369953	0.338881	0.221995	0.33202	0.254068	0.167613	0.436297	0.289473	0.437343	0.697322	0.703751	0.699856	0.462566	0.322551	0.455085
50.2	0.839511	0.577441	0.849544	0.370729	0.338976	0.222754	0.332051	0.25459	0.167483	0.436726	0.28942	0.43782	0.69841	0.705201	0.701199	0.462698	0.322975	0.455243
50.4	0.840859	0.578479	0.850763	0.371463	0.339322	0.2239	0.332411	0.254553	0.168012	0.436908	0.289803	0.438163	0.699901	0.70675	0.702168	0.463978	0.323493	0.455661
50.6	0.842098	0.579245	0.852062	0.372531	0.339588	0.224547	0.332393	0.254601	0.168724	0.437674	0.290341	0.438453	0.700929	0.708374	0.70304	0.464611	0.323878	0.456571
50.8	0.843601	0.579892	0.853148	0.373507	0.340396	0.22527	0.33271	0.255101	0.168595	0.438569	0.290696	0.439124	0.702198	0.709757	0.703569	0.465128	0.324492	0.456987
51	0.844835	0.580348	0.853863	0.374051	0.340732	0.225838	0.332809	0.255494	0.169077	0.439313	0.291086	0.439914	0.703527	0.710955	0.704273	0.465758	0.324879	0.457314
51.2	0.845608	0.581227	0.854519	0.374614	0.341481	0.226118	0.333134	0.255589	0.169548	0.440253	0.29172	0.440227	0.704316	0.711979	0.70539	0.466869	0.325098	0.45794
51.4	0.846717	0.582448	0.85581	0.375039	0.342026	0.226409	0.332975	0.256015	0.170208	0.44139	0.291771	0.440662	0.705165	0.713285	0.706524	0.467488	0.325064	0.458421
51.6	0.848204	0.583343	0.857149	0.376069	0.342975	0.226902	0.333061	0.256361	0.170629	0.441827	0.292336	0.441134	0.706336	0.714584	0.707487	0.467701	0.325324	0.458886
51.8	0.848984	0.583968	0.858466	0.376936	0.343725	0.227063	0.333284	0.256764	0.17079	0.442437	0.292757	0.441919	0.70691	0.715835	0.708446	0.468121	0.325525	0.45926
52	0.849785	0.584907	0.860009	0.377269	0.344506	0.227474	0.333939	0.257192	0.171473	0.443626	0.293206	0.442873	0.707839	0.717125	0.709172	0.468613	0.32591	0.459661
52.2	0.851245	0.585897	0.860938	0.37798	0.345366	0.227687	0.33459	0.257353	0.171811	0.444411	0.293636	0.443877	0.708855	0.718186	0.709484	0.468863	0.325786	0.460407
52.4	0.853209	0.586846	0.86221	0.378859	0.346183	0.227946	0.335382	0.25752	0.172128	0.444499	0.294597	0.444673	0.709929	0.719599	0.71016	0.469547	0.326079	0.460832
52.6	0.854477	0.588021	0.863372	0.379219	0.347051	0.227934	0.336301	0.257746	0.172654	0.444851	0.295058	0.445541	0.710579	0.721423	0.71109	0.470688	0.327117	0.461514
52.8	0.855646	0.588905	0.864486	0.379966	0.348229	0.228238	0.33687	0.258307	0.172908	0.445121	0.295572	0.445976	0.711379	0.723116	0.712259	0.471414	0.32756	0.462341
53	0.85647	0.589645	0.865355	0.380613	0.349161	0.228528	0.337742	0.258906	0.172908	0.445679	0.29601	0.446233	0.712272	0.724526	0.713134	0.471686	0.327722	0.463178
53.2	0.857839	0.59052	0.866401	0.380825	0.349797	0.229011	0.338442	0.259162	0.173185	0.446058	0.296393	0.446591	0.713043	0.726077	0.713292	0.472358	0.32791	0.463634
53.4	0.859272	0.591389	0.867684	0.381558	0.350483	0.229531	0.339209	0.259889	0.173272	0.446567	0.296488	0.447142	0.713921	0.727921	0.714596	0.473559	0.328585	0.464139
53.6	0.860213	0.592235	0.868792	0.382081	0.351068	0.229713	0.340151	0.260471	0.173661	0.446781	0.296583	0.447713	0.714605	0.729383	0.716033	0.474477	0.328848	0.46487
53.8	0.861412	0.592763	0.869773	0.382561	0.352069	0.230178	0.340855	0.260579	0.173858	0.447255	0.296877	0.448589	0.715042	0.731256	0.717062	0.474947	0.329847	0.466165
54	0.862278	0.593613	0.870821	0.3835	0.352277	0.231059	0.341177	0.260809	0.174093	0.447788	0.296866	0.449156	0.7159	0.73328	0.717779	0.475575	0.330466	0.466685
54.2	0.863338	0.594235	0.872188	0.383951	0.352099	0.231668	0.341508	0.261506	0.174464	0.447896	0.296755	0.449832	0.716644	0.734967	0.718614	0.476358	0.330702	0.467546
54.4	0.864286	0.59499	0.87309	0.38464	0.352268	0.232501	0.342333	0.261738	0.175021	0.448409	0.296741	0.450524	0.717787	0.736707	0.719107	0.477285	0.331305	0.468507
54.6	0.865247	0.595546	0.87428	0.384987	0.353049	0.232676	0.342682	0.262454	0.175112	0.449547	0.296971	0.450849	0.718596	0.737916	0.719935	0.477701	0.332104	0.469254
54.8	0.86611	0.59615	0.875124	0.385253	0.353729	0.233292	0.34275	0.262877	0.175362	0.450312	0.297329	0.451445	0.719319	0.739256	0.720668	0.478795	0.332777	0.46999
55	0.866787	0.596947	0.875732	0.385457	0.354365	0.233602	0.342491	0.263213	0.17574	0.45125	0.297497	0.452012	0.720234	0.740872	0.721923	0.479486	0.333221	0.470782
55.2	0.867145	0.597592	0.876914	0.38607	0.35512	0.233659	0.342592	0.263569	0.17637	0.452177	0.297601	0.452069	0.720977	0.742092	0.723043	0.480094	0.333508	0.471577
55.4	0.86821	0.598586	0.878474	0.386968	0.355886	0.234355	0.342228	0.26437	0.176673	0.453049	0.2976	0.452527	0.721932	0.743511	0.72384	0.480646	0.333977	0.472145
55.6	0.869229	0.599261	0.879594	0.387373	0.356729	0.234646	0.342508	0.264795	0.176793	0.453434	0.298059	0.453011	0.722502	0.744549	0.724578	0.481298	0.334734	0.473015
55.8	0.869955	0.600033	0.881024	0.388042	0.357111	0.234903	0.3427	0.265522	0.177063	0.454113	0.298753	0.453591	0.723168	0.745406	0.725328	0.481639	0.334819	0.473292
56	0.870863	0.600555	0.882634	0.388248	0.357667	0.235574	0.342814	0.266177	0.177268	0.454463	0.299275	0.454277	0.724597	0.746757	0.72622	0.482526	0.335076	0.473993
56.2	0.872267	0.601311	0.883861	0.388878	0.358347	0.235799	0.343276	0.26656	0.177445	0.454209	0.29974	0.454882	0.72568	0.747764	0.727357	0.483052	0.335401	0.474864
56.4	0.873518	0.602065	0.885205	0.389523	0.358977	0.236391	0.343763	0.267435	0.177844	0.454933	0.300448	0.455344	0.726811	0.749262	0.728482	0.483629	0.335981	0.475257
56.6	0.87475	0.602966	0.886359	0.390276	0.359648	0.236643	0.344166	0.268144	0.177641	0.455553	0.300839	0.455955	0.727526	0.750612	0.72959	0.484545	0.336738	0.475698
56.8	0.876031	0.603825	0.887714	0.39117	0.360313	0.237408	0.344726	0.268903	0.177747	0.456151	0.301268	0.456565	0.728744	0.751658	0.730287	0.484603	0.336693	0.476433
57	0.877147	0.60476	0.888753	0.391681	0.360523	0.237963	0.345598	0.269315	0.17812	0.457073	0.301391	0.457115	0.729676	0.752782	0.730878	0.485012	0.337056	0.476661
57.2	0.878367	0.605522	0.890103	0.391948	0.360693	0.238469	0.346255	0.269063	0.178214	0.457499	0.301575	0.457781	0.730448	0.754037	0.731674	0.485888	0.337074	0.477003
57.4	0.879344	0.60638	0.89129	0.392921	0.361094	0.239291	0.346965	0.269833	0.178566	0.457854	0.301923	0.458341	0.731433	0.755398	0.732937	0.486675	0.337635	0.477404
57.6	0.880446	0.607118	0.892303	0.393387	0.361768	0.239565	0.348021	0.270127	0.179011	0.458508	0.302098	0.458824	0.731851	0.75701	0.733738	0.487453	0.337634	0.478295
57.8	0.881347	0.60817	0.893087	0.393937	0.362369	0.240284	0.348649	0.270541	0.179543	0.459248	0.302257	0.459667	0.732827	0.758682	0.734567	0.487793	0.338041	0.478686
58	0.882265	0.609369	0.893757	0.3945	0.362751	0.240795	0.349712	0.271138	0.179877	0.459859	0.302505	0.46006	0.733814	0.760322	0.735206	0.488598	0.338039	0.479336
58.2	0.883319	0.609684	0.894629	0.39466	0.362918	0.240969	0.350945	0.27138	0.179937	0.460224	0.302553	0.46072	0.734806	0.761454	0.736267	0.488861	0.337897	0.480321
58.4	0.884459	0.610801	0.895332	0.394867	0.364006	0.241687	0.351673	0.271494	0.180003	0.46077	0.303138	0.460983	0.735881	0.762698	0.737323	0.489403	0.338324	0.480653
58.6	0.885478	0.611467	0.89629	0.395433	0.364679	0.241995	0.352098	0.271811	0.180244	0.461438	0.303673	0.461283	0.73688	0.763656	0.738649	0.490186	0.338946	0.480997
58.8	0.886761	0.612463	0.897243	0.39668	0.364814	0.242162	0.352709	0.271799	0.181096	0.461704	0.304105	0.46147	0.737707	0.764981	0.739646	0.490523	0.33899	0.481798
59	0.887613	0.613201	0.898054	0.397345	0.365509	0.241966	0.353331	0.272141	0.181252	0.462473	0.303838	0.461876	0.738713	0.766512	0.740565	0.490539	0.339127	0.482133
59.2	0.888546	0.613703	0.899381	0.398163	0.366127	0.241686	0.353857	0.272031	0.181592	0.463038	0.303933	0.462327	0.739785	0.767727	0.741425	0.490852	0.33956	0.482499
59.4	0.890048	0.614758	0.900305	0.399107	0.366795	0.242144	0.353858	0.272333	0.181718	0.463654	0.304127	0.462559	0.740454	0.768808	0.741954	0.491827	0.339639	0.48278
59.6	0.891085	0.615431	0.901102	0.399232	0.366914	0.241956	0.354613	0.272312	0.181905	0.46398	0.304644	0.463012	0.741583	0.769715	0.743	0.491979	0.339781	0.483016
59.8	0.89188	0.615989	0.902476	0.399976	0.367298	0.242262	0.354853	0.273057	0.182046	0.46431	0.305155	0.463414	0.742545	0.771157	0.743866	0.492493	0.34009	0.482888
60	0.892577	0.61671	0.903743	0.40025	0.367785	0.242076	0.354908	0.273294	0.182347	0.46443	0.305558	0.46403	0.743346	0.77293	0.744695	0.493321	0.340392	0.483832
60.2	0.893585	0.617738	0.904953	0.401204	0.368431	0.24236	0.35541	0.273676	0.182564	0.464456	0.305744	0.464554	0.744005	0.774101	0.745781	0.494031	0.340744	0.484396
60.4	0.894432	0.61863	0.906168	0.401866	0.369071	0.243163	0.355627	0.274434	0.182669	0.465589	0.306367	0.465008	0.744893	0.775704	0.746615	0.494565	0.341613	0.485045
60.6	0.895607	0.619824	0.907504	0.402566	0.369841	0.243699	0.355815	0.274719	0.182776	0.46569	0.306719	0.465695	0.74556	0.777112	0.747579	0.495152	0.342621	0.4856
60.8	0.896713	0.620718	0.908574	0.403355	0.370719	0.244318	0.356241	0.274553	0.183755	0.466066	0.307002	0.46622	0.746396	0.778309	0.748153	0.495376	0.342821	0.486105
61	0.897671	0.621316	0.909492	0.403626	0.37112	0.244884	0.356531	0.27486	0.184263	0.466452	0.307138	0.466557	0.747006	0.779423	0.748591	0.496416	0.3434	0.486725
61.2	0.898569	0.6224	0.910761	0.404236	0.371854	0.245361	0.356562	0.275325	0.18425	0.467148	0.307543	0.466957	0.747589	0.78067	0.749539	0.496886	0.343583	0.487561
61.4	0.899333	0.623188	0.911801	0.404709	0.372889	0.245813	0.356622	0.276342	0.184655	0.467628	0.308013	0.467661	0.748129	0.782057	0.750261	0.49776	0.343975	0.488421
61.6	0.90017	0.624218	0.912586	0.404808	0.373882	0.246111	0.357008	0.277336	0.185367	0.467812	0.308265	0.468527	0.749117	0.783654	0.751224	0.498615	0.344284	0.489106
61.8	0.90084	0.62499	0.91308	0.405542	0.374534	0.247133	0.357099	0.278093	0.185808	0.468258	0.308748	0.469143	0.749764	0.784785	0.752178	0.499113	0.34493	0.489443
62	0.902064	0.625783	0.914095	0.405681	0.375246	0.24808	0.357513	0.278873	0.185715	0.468837	0.309276	0.470006	0.750634	0.785572	0.752839	0.499925	0.345341	0.490424
62.2	0.903318	0.626451	0.91524	0.406109	0.375718	0.249218	0.357638	0.279128	0.185887	0.46912	0.309529	0.470504	0.751542	0.786723	0.754144	0.500064	0.345931	0.491283
62.4	0.904486	0.627626	0.916057	0.406666	0.376467	0.249999	0.357439	0.27972	0.186314	0.469682	0.309945	0.470963	0.752389	0.787966	0.755611	0.500694	0.346421	0.491268
62.6	0.905621	0.627956	0.917287	0.407439	0.376606	0.250241	0.357691	0.280145	0.186554	0.470432	0.310362	0.471616	0.753254	0.789172	0.756737	0.501214	0.346742	0.491557
62.8	0.906978	0.628819	0.918492	0.408106	0.376868	0.250278	0.35807	0.280161	0.187056	0.471012	0.310433	0.472108	0.753797	0.790393	0.757417	0.501251	0.347413	0.492414
63	0.90745	0.62941	0.919421	0.407976	0.377614	0.250413	0.358483	0.280392	0.187177	0.471789	0.310535	0.47268	0.754861	0.791676	0.757722	0.501625	0.347941	0.493054
63.2	0.909004	0.630244	0.920457	0.408467	0.37759	0.250548	0.358687	0.2805	0.187211	0.472392	0.310899	0.473373	0.75541	0.792488	0.758318	0.50207	0.348327	0.493561
63.4	0.910551	0.631302	0.921034	0.408789	0.37822	0.251046	0.358781	0.280586	0.187299	0.472824	0.311034	0.473871	0.756232	0.793673	0.758994	0.50297	0.34869	0.493637
63.6	0.911106	0.631633	0.921796	0.40935	0.378795	0.251103	0.359485	0.281094	0.187183	0.473327	0.311699	0.474724	0.757306	0.794744	0.760149	0.50346	0.349028	0.494309
63.8	0.911941	0.632287	0.923019	0.409751	0.379624	0.251102	0.359709	0.282105	0.187289	0.473707	0.312398	0.474908	0.758033	0.79602	0.76097	0.50436	0.349334	0.494866
64	0.912651	0.633201	0.923967	0.410286	0.380466	0.250941	0.360183	0.282705	0.187693	0.474181	0.312246	0.475258	0.759155	0.797142	0.761826	0.505033	0.349562	0.496096
64.2	0.913476	0.633684	0.925202	0.411002	0.381356	0.251031	0.360882	0.283381	0.187577	0.474223	0.311859	0.475422	0.76018	0.798225	0.762566	0.505836	0.349958	0.496634
64.4	0.914814	0.634395	0.926146	0.411223	0.382164	0.251081	0.361477	0.283635	0.188016	0.475216	0.311921	0.475683	0.760788	0.79944	0.763034	0.506023	0.350991	0.497194
64.6	0.915937	0.63517	0.92721	0.41198	0.383012	0.251021	0.361972	0.28386	0.188228	0.476106	0.311736	0.476099	0.761033	0.800487	0.763712	0.50609	0.351017	0.497326
64.8	0.916987	0.63575	0.928313	0.412896	0.383896	0.25109	0.362463	0.28415	0.188395	0.476695	0.311863	0.476323	0.761926	0.801439	0.764253	0.506536	0.351135	0.497776
65	0.917746	0.636348	0.929162	0.413247	0.384437	0.251418	0.363073	0.284702	0.188341	0.477354	0.31164	0.476705	0.76256	0.802681	0.765004	0.507011	0.351245	0.498706
65.2	0.918518	0.637311	0.930012	0.413862	0.38514	0.251688	0.363443	0.285024	0.18811	0.477886	0.311877	0.476955	0.763456	0.803716	0.766098	0.507242	0.351275	0.499237
65.4	0.9192	0.637732	0.931009	0.414299	0.385735	0.251947	0.363982	0.285231	0.188241	0.477936	0.311996	0.477414	0.764336	0.804879	0.766834	0.508136	0.351214	0.499732
65.6	0.919772	0.63853	0.931715	0.414585	0.385963	0.252319	0.36417	0.285722	0.188706	0.478041	0.312291	0.47753	0.765596	0.805776	0.767621	0.508685	0.351773	0.499937
65.8	0.920582	0.639313	0.932531	0.415785	0.386492	0.253446	0.364603	0.28613	0.18846	0.478419	0.312555	0.477706	0.766313	0.806504	0.768216	0.509262	0.351946	0.500267
66	0.921491	0.64016	0.9336	0.4166	0.386827	0.254124	0.365516	0.286564	0.188179	0.478914	0.312769	0.478286	0.767352	0.807559	0.769462	0.509747	0.352259	0.500683
66.2	0.922394	0.640718	0.93464	0.416929	0.387327	0.255059	0.365883	0.286979	0.188866	0.479285	0.312871	0.478501	0.767951	0.80885	0.77096	0.510354	0.353028	0.501282
66.4	0.923449	0.640986	0.935166	0.417807	0.387551	0.255393	0.366431	0.287045	0.189469	0.479983	0.313602	0.479069	0.768657	0.809995	0.772577	0.511059	0.353141	0.501264
66.6	0.92439	0.641781	0.936413	0.417885	0.387644	0.256077	0.366964	0.287306	0.189724	0.480321	0.314493	0.479721	0.769227	0.811094	0.77318	0.511721	0.353848	0.502096
66.8	0.925769	0.642533	0.937476	0.418305	0.388069	0.256648	0.367402	0.287159	0.19026	0.480377	0.314792	0.479969	0.769708	0.812232	0.773634	0.512185	0.354894	0.502627
67	0.926616	0.643061	0.938534	0.418736	0.388631	0.257501	0.367875	0.287188	0.190775	0.480753	0.315335	0.480793	0.770766	0.81362	0.773972	0.512593	0.35505	0.503129
67.2	0.928377	0.6439	0.939175	0.419386	0.388846	0.257937	0.368092	0.287429	0.191055	0.480987	0.31583	0.482068	0.771285	0.814754	0.774836	0.513158	0.355306	0.503255
67.4	0.929347	0.644223	0.940176	0.419913	0.390114	0.258153	0.368316	0.287885	0.191348	0.481132	0.316722	0.483132	0.772397	0.816083	0.77626	0.513941	0.355628	0.503857
67.6	0.93001	0.644613	0.94101	0.420688	0.391244	0.258372	0.368854	0.28838	0.191466	0.481157	0.31729	0.483743	0.77306	0.816902	0.777001	0.514697	0.355772	0.504627
67.8	0.931099	0.645722	0.942407	0.420587	0.391619	0.258459	0.369786	0.288889	0.191651	0.481433	0.31763	0.484165	0.773698	0.817913	0.777764	0.515106	0.356382	0.5053
68	0.931856	0.646598	0.943323	0.421097	0.392358	0.258175	0.37028	0.289425	0.192192	0.481452	0.317247	0.485076	0.774207	0.819182	0.778031	0.51568	0.356681	0.506141
68.2	0.932576	0.647223	0.944537	0.421183	0.392581	0.258238	0.370676	0.290044	0.192135	0.481985	0.31738	0.485761	0.774785	0.820469	0.778573	0.516576	0.35696	0.506664
68.4	0.933446	0.647829	0.945294	0.421305	0.393385	0.258701	0.370602	0.290633	0.192316	0.482671	0.317932	0.486546	0.775148	0.8212	0.779189	0.51645	0.357716	0.507456
68.6	0.933999	0.648858	0.946462	0.42174	0.39414	0.259097	0.371035	0.291185	0.192667	0.483596	0.318056	0.487093	0.776048	0.821881	0.780151	0.516526	0.357782	0.508131
68.8	0.934503	0.649806	0.947576	0.422108	0.394731	0.259593	0.371264	0.291603	0.193137	0.483904	0.318531	0.487504	0.776901	0.822684	0.78092	0.517012	0.358002	0.508773
69	0.935056	0.65059	0.948431	0.422386	0.394902	0.260047	0.37167	0.291772	0.193366	0.484515	0.318592	0.487813	0.777886	0.82364	0.781439	0.51722	0.357799	0.509452
69.2	0.935567	0.651228	0.949206	0.422486	0.395015	0.260348	0.371949	0.29204	0.193422	0.485353	0.319041	0.487905	0.778871	0.824443	0.781804	0.517588	0.357976	0.510026
69.4	0.935894	0.65203	0.950494	0.422823	0.395393	0.260684	0.371965	0.292335	0.193764	0.486005	0.319414	0.488044	0.779745	0.825189	0.782418	0.518027	0.357892	0.510222
69.6	0.936569	0.652421	0.950946	0.423258	0.395703	0.261132	0.371929	0.292823	0.194142	0.48654	0.319575	0.488141	0.780578	0.825846	0.783554	0.518598	0.357908	0.510517
69.8	0.937136	0.653331	0.951951	0.424265	0.396192	0.261719	0.372596	0.29331	0.194538	0.487294	0.319713	0.488457	0.781716	0.826713	0.784816	0.519081	0.35803	0.510705
70	0.938231	0.654118	0.952696	0.424774	0.396691	0.261866	0.373135	0.293629	0.194855	0.487852	0.320148	0.488663	0.782614	0.827375	0.785847	0.519344	0.358534	0.511059
70.2	0.939255	0.654195	0.953549	0.424884	0.397157	0.262889	0.373036	0.293894	0.19583	0.488244	0.320333	0.489092	0.783602	0.828369	0.786288	0.520006	0.359105	0.511519
70.4	0.940542	0.654951	0.954073	0.425907	0.397169	0.263228	0.373312	0.29406	0.196109	0.489192	0.321023	0.489362	0.784455	0.829255	0.787088	0.520903	0.359191	0.511828
70.6	0.941892	0.655514	0.955116	0.426028	0.397802	0.263731	0.373777	0.29385	0.196219	0.489442	0.321333	0.489783	0.785488	0.830169	0.787151	0.52196	0.359736	0.512064
70.8	0.943237	0.655828	0.956096	0.426814	0.39888	0.26429	0.374024	0.293451	0.196262	0.489738	0.321358	0.490015	0.78613	0.831613	0.787736	0.522269	0.359589	0.511942
71	0.944134	0.656191	0.956995	0.42774	0.39938	0.264893	0.374645	0.293816	0.19656	0.490675	0.321746	0.490643	0.787268	0.832565	0.788326	0.522634	0.359782	0.512452
71.2	0.945481	0.656559	0.957598	0.428167	0.400164	0.265253	0.375328	0.294244	0.196697	0.49087	0.322192	0.490723	0.787945	0.83351	0.78903	0.522954	0.360319	0.512691
71.4	0.946709	0.656925	0.958729	0.429295	0.401323	0.265198	0.376137	0.294387	0.196648	0.490975	0.322594	0.491115	0.788414	0.834597	0.789806	0.523392	0.360552	0.513428
71.6	0.947957	0.657641	0.95961	0.429885	0.402239	0.265544	0.377064	0.294454	0.19642	0.491254	0.322511	0.491736	0.788904	0.835735	0.790048	0.523947	0.361049	0.513609
71.8	0.948964	0.658455	0.960582	0.430166	0.40249	0.265706	0.378089	0.294737	0.196571	0.491722	0.322841	0.492122	0.789368	0.837173	0.791146	0.524185	0.361492	0.514311
72	0.949949	0.658884	0.961296	0.430357	0.403232	0.265487	0.378405	0.295406	0.196876	0.491872	0.323024	0.492944	0.789974	0.838637	0.792047	0.525129	0.361732	0.514888
72.2	0.950657	0.659457	0.962078	0.430944	0.403629	0.265897	0.378863	0.296236	0.196759	0.492347	0.323122	0.493813	0.790582	0.839695	0.793204	0.525106	0.362497	0.515567
72.4	0.951349	0.660257	0.962836	0.431774	0.404382	0.266063	0.379197	0.296986	0.19721	0.492999	0.323507	0.49415	0.790943	0.840669	0.794072	0.52464	0.363207	0.516285
72.6	0.952164	0.66125	0.963995	0.432192	0.404559	0.266208	0.380141	0.297273	0.197864	0.493754	0.323365	0.494718	0.791229	0.841914	0.794693	0.524959	0.363232	0.516534
72.8	0.952898	0.661647	0.965109	0.432421	0.40458	0.266674	0.380162	0.297867	0.198119	0.49426	0.32356	0.495194	0.791352	0.843084	0.795364	0.525319	0.363572	0.517222
73	0.95353	0.662249	0.966009	0.433062	0.405081	0.267129	0.38072	0.297851	0.198055	0.495261	0.32371	0.495751	0.792138	0.844159	0.796312	0.525722	0.363611	0.517818
73.2	0.954351	0.662923	0.966757	0.433292	0.405639	0.267395	0.38086	0.298197	0.198755	0.495906	0.323994	0.496079	0.79222	0.844852	0.797534	0.526296	0.36359	0.518346
73.4	0.955177	0.663665	0.96765	0.433974	0.406054	0.267942	0.381001	0.298461	0.199086	0.496025	0.324299	0.496406	0.793187	0.845558	0.798574	0.52671	0.363732	0.518467
73.6	0.955958	0.664318	0.968405	0.434475	0.406351	0.26824	0.381079	0.298985	0.199589	0.496327	0.324434	0.496678	0.793642	0.846462	0.799765	0.5273	0.363979	0.519172
73.8	0.956613	0.665474	0.96943	0.434853	0.406509	0.268319	0.381377	0.299552	0.20008	0.496975	0.324905	0.497057	0.794885	0.847385	0.800249	0.527461	0.36442	0.519606
74	0.957535	0.666394	0.970465	0.435349	0.407038	0.268809	0.381376	0.299984	0.200581	0.496971	0.325584	0.497507	0.79565	0.848418	0.800704	0.528277	0.36486	0.520182
74.2	0.958326	0.667106	0.971294	0.435837	0.407334	0.269807	0.381582	0.300183	0.201146	0.497138	0.325917	0.497736	0.796263	0.849377	0.801286	0.529664	0.36505	0.520493
74.4	0.959758	0.668367	0.972315	0.436444	0.407507	0.270035	0.381594	0.300616	0.200907	0.497613	0.326578	0.497981	0.797137	0.85008	0.802158	0.530742	0.364798	0.521012
74.6	0.960686	0.668853	0.973365	0.436928	0.408415	0.270219	0.382335	0.300676	0.200788	0.497575	0.326612	0.498609	0.797961	0.851214	0.802809	0.531494	0.365064	0.521575
74.8	0.961196	0.669887	0.974568	0.437317	0.409027	0.270951	0.382358	0.30103	0.20101	0.497892	0.326929	0.498984	0.798386	0.852253	0.803598	0.531844	0.36526	0.522018
75	0.96236	0.670235	0.975551	0.437806	0.409466	0.271269	0.382426	0.301807	0.201005	0.498372	0.327543	0.499272	0.799076	0.85279	0.804207	0.532429	0.365778	0.522608
75.2	0.963623	0.67087	0.976475	0.438114	0.410607	0.271738	0.382729	0.302131	0.201185	0.498417	0.327602	0.499588	0.800046	0.85374	0.80463	0.532716	0.366302	0.522896
75.4	0.964605	0.671583	0.977572	0.438698	0.411913	0.271644	0.383052	0.302505	0.201178	0.498612	0.327527	0.500305	0.801099	0.854682	0.805434	0.533285	0.36649	0.523244
75.6	0.965316	0.67216	0.978335	0.438655	0.412662	0.271866	0.383097	0.302948	0.201189	0.499324	0.327575	0.500824	0.802005	0.855465	0.806291	0.533457	0.366758	0.523643
75.8	0.96593	0.672944	0.979059	0.438717	0.413419	0.27192	0.383497	0.303147	0.201481	0.499779	0.327764	0.501026	0.802771	0.856859	0.807316	0.533578	0.36705	0.524101
76	0.966912	0.67348	0.979447	0.439143	0.414102	0.271926	0.383967	0.303666	0.201472	0.500304	0.327696	0.501741	0.803542	0.857686	0.80793	0.533814	0.36742	0.524966
76.2	0.967613	0.674008	0.980109	0.439983	0.414544	0.27207	0.384419	0.304274	0.201717	0.501005	0.327782	0.502415	0.804546	0.858714	0.808822	0.533496	0.368171	0.525298
76.4	0.968421	0.674596	0.981418	0.440244	0.414923	0.272487	0.384582	0.304832	0.20226	0.501911	0.327761	0.50249	0.805305	0.859681	0.809306	0.533708	0.36829	0.525805
76.6	0.969124	0.675007	0.98239	0.440536	0.415618	0.272915	0.385234	0.30501	0.202593	0.502141	0.327774	0.503188	0.806002	0.860494	0.809625	0.534049	0.368374	0.526274
76.8	0.96979	0.675449	0.983468	0.441158	0.41624	0.273452	0.385159	0.304812	0.202757	0.50269	0.328076	0.503549	0.806961	0.861139	0.810337	0.534673	0.368761	0.526853
77	0.970636	0.676261	0.98449	0.441854	0.417106	0.273987	0.385481	0.304695	0.202832	0.503273	0.328535	0.503967	0.80793	0.861872	0.811336	0.53513	0.369145	0.52736
77.2	0.97184	0.676636	0.98541	0.442128	0.417169	0.27437	0.385748	0.304965	0.203444	0.503291	0.328886	0.5042	0.808588	0.86233	0.812137	0.535298	0.369468	0.527764
77.4	0.972458	0.676957	0.986412	0.442416	0.417607	0.274705	0.386247	0.305228	0.20349	0.50365	0.329313	0.504699	0.809662	0.863147	0.812511	0.535745	0.369934	0.528177
77.6	0.973302	0.677606	0.987603	0.442639	0.417912	0.275256	0.386403	0.30555	0.203766	0.50423	0.329585	0.505105	0.810074	0.863572	0.813174	0.536332	0.369742	0.528713
77.8	0.974321	0.678375	0.988267	0.443206	0.418173	0.275923	0.387221	0.306024	0.204192	0.504369	0.32997	0.505622	0.81088	0.864339	0.813376	0.537028	0.370141	0.529064
78	0.975122	0.679025	0.989009	0.443878	0.418763	0.276442	0.387664	0.306172	0.204665	0.50444	0.330413	0.506151	0.811586	0.865238	0.813857	0.53799	0.370337	0.529257
78.2	0.976413	0.679606	0.989288	0.444327	0.419258	0.276903	0.388057	0.306508	0.204813	0.504607	0.33054	0.506255	0.812283	0.865722	0.814526	0.538693	0.370662	0.529997
78.4	0.977452	0.680097	0.990084	0.444801	0.419349	0.277003	0.388098	0.307074	0.204865	0.504816	0.330816	0.506999	0.813073	0.866466	0.815259	0.539218	0.370788	0.530846
78.6	0.978038	0.680546	0.990577	0.445108	0.419909	0.277372	0.388713	0.307331	0.205045	0.505014	0.331117	0.507547	0.813095	0.867426	0.816256	0.540005	0.37106	0.531094
78.8	0.978671	0.681191	0.991501	0.445352	0.420032	0.277904	0.388145	0.307428	0.204978	0.505087	0.331642	0.507888	0.813371	0.868001	0.816541	0.541066	0.371411	0.530868
79	0.979401	0.68147	0.992132	0.445634	0.420749	0.278181	0.388121	0.307919	0.204943	0.505419	0.331901	0.508199	0.813783	0.868677	0.816933	0.542017	0.371644	0.531488
79.2	0.98005	0.682277	0.992914	0.446433	0.421291	0.278841	0.388601	0.30836	0.204888	0.505356	0.331863	0.508361	0.81485	0.86941	0.817684	0.542604	0.371831	0.532008
79.4	0.980498	0.683055	0.993486	0.446494	0.421462	0.278751	0.388593	0.308886	0.205095	0.50581	0.331468	0.508665	0.815342	0.870181	0.818388	0.543251	0.37213	0.532449
79.6	0.981131	0.683828	0.993822	0.446669	0.421327	0.279186	0.388961	0.309209	0.205433	0.506478	0.331824	0.508989	0.81576	0.871032	0.81913	0.543199	0.372269	0.533536
79.8	0.981686	0.68445	0.994194	0.447628	0.422033	0.279496	0.389304	0.309754	0.205748	0.507151	0.332019	0.509414	0.816456	0.871964	0.819513	0.543684	0.372625	0.534194
80	0.982553	0.685141	0.99469	0.448475	0.421947	0.279948	0.389515	0.31065	0.20611	0.507561	0.33229	0.509804	0.817004	0.872692	0.819937	0.544001	0.373251	0.534974
80.2	0.983192	0.685937	0.996077	0.449133	0.422029	0.280512	0.389626	0.310866	0.206541	0.508095	0.332825	0.509926	0.818004	0.873998	0.820725	0.544336	0.373878	0.535419
80.4	0.984091	0.687081	0.997197	0.450093	0.422508	0.281166	0.389832	0.311092	0.206918	0.508479	0.333064	0.509865	0.818559	0.874979	0.821071	0.544346	0.374395	0.53635
80.6	0.984741	0.688066	0.998183	0.450835	0.423176	0.281654	0.390331	0.31085	0.207253	0.508909	0.333655	0.509911	0.819216	0.875852	0.821879	0.544717	0.374614	0.537211
80.8	0.985411	0.689037	0.999667	0.451642	0.423637	0.282145	0.390357	0.310719	0.207523	0.509411	0.333825	0.510235	0.819792	0.87683	0.823023	0.545088	0.375239	0.537534
81	0.986556	0.689622	1.00056	0.452134	0.423956	0.282469	0.390411	0.311042	0.207771	0.50982	0.334109	0.510637	0.820453	0.877727	0.824086	0.544941	0.375815	0.538349
81.2	0.987629	0.68995	1.00151	0.452694	0.424526	0.282627	0.390972	0.310799	0.208035	0.510296	0.334051	0.511133	0.821304	0.878042	0.824792	0.545204	0.376112	0.538539
81.4	0.988238	0.690214	1.00246	0.452981	0.425507	0.282614	0.391111	0.311159	0.208654	0.510951	0.334081	0.511861	0.821916	0.87864	0.825276	0.545338	0.376257	0.538798
81.6	0.989508	0.690583	1.00325	0.453783	0.426225	0.283176	0.391348	0.311434	0.209024	0.51171	0.333846	0.51248	0.822689	0.879253	0.826067	0.545833	0.376313	0.538868
81.8	0.990458	0.690752	1.00369	0.454421	0.427061	0.283359	0.392023	0.311706	0.209417	0.512033	0.334117	0.512839	0.823465	0.880075	0.826961	0.546105	0.376905	0.539245
82	0.991367	0.691027	1.00444	0.454906	0.427702	0.283241	0.391993	0.311901	0.209884	0.513003	0.334203	0.513349	0.82459	0.880756	0.82795	0.545983	0.376962	0.539738
82.2	0.992407	0.691318	1.00517	0.455635	0.428563	0.283007	0.392469	0.312057	0.209898	0.513427	0.334044	0.513603	0.825042	0.881255	0.829334	0.546239	0.377375	0.540238
82.4	0.993433	0.691629	1.00579	0.456155	0.429123	0.283353	0.392967	0.312023	0.209985	0.514231	0.334147	0.514243	0.825529	0.882003	0.829889	0.547067	0.377328	0.540179
82.6	0.994181	0.692088	1.00653	0.456575	0.429786	0.283398	0.393495	0.312082	0.209482	0.514489	0.334345	0.514564	0.826199	0.882815	0.830507	0.547813	0.377352	0.539886
82.8	0.995143	0.692293	1.00753	0.457069	0.430335	0.283637	0.393475	0.312384	0.20944	0.514935	0.334387	0.515001	0.826991	0.88363	0.830801	0.548587	0.377625	0.540114
83	0.995871	0.69272	1.00825	0.457562	0.430872	0.283634	0.394361	0.312736	0.209666	0.515254	0.334124	0.515414	0.827682	0.884485	0.831601	0.549429	0.377616	0.540267
83.2	0.996841	0.69329	1.00909	0.457979	0.430932	0.28371	0.394877	0.313188	0.209449	0.515074	0.334353	0.515502	0.828378	0.885177	0.83268	0.549552	0.377492	0.540365
83.4	0.997628	0.694047	1.0097	0.457862	0.431547	0.283372	0.39502	0.313728	0.209867	0.515657	0.334424	0.516095	0.828927	0.885801	0.833037	0.549752	0.377672	0.540476
83.6	0.998349	0.694729	1.01041	0.458289	0.432401	0.283709	0.395589	0.314041	0.210592	0.515597	0.335176	0.516231	0.82947	0.8863	0.833502	0.550228	0.378199	0.540697
83.8	0.998968	0.695687	1.01139	0.458939	0.43339	0.28415	0.395107	0.314797	0.210674	0.515775	0.335851	0.516351	0.830083	0.887276	0.83342	0.551149	0.378818	0.540791
84	0.999741	0.696389	1.01263	0.458673	0.433158	0.284523	0.395358	0.31512	0.210904	0.515445	0.336265	0.516467	0.830634	0.888546	0.834155	0.551763	0.379193	0.541262
84.2	1.00034	0.697306	1.01351	0.458221	0.433949	0.285175	0.395847	0.315456	0.211026	0.515631	0.336976	0.516472	0.831577	0.889485	0.835051	0.552052	0.379411	0.542063
84.4	1.00093	0.698355	1.01398	0.45845	0.43451	0.285842	0.396123	0.316425	0.211043	0.515709	0.337727	0.5164	0.832186	0.890195	0.83574	0.552661	0.379707	0.542957
84.6	1.00139	0.699201	1.01497	0.45843	0.434883	0.286309	0.396559	0.317072	0.21165	0.515755	0.338049	0.516973	0.832586	0.890961	0.836468	0.553448	0.379498	0.543803
84.8	1.00219	0.700062	1.01593	0.458979	0.4353	0.286826	0.396864	0.317863	0.211808	0.51594	0.338154	0.517661	0.833212	0.891785	0.836939	0.553682	0.380034	0.544277
85	1.00309	0.700407	1.01643	0.458842	0.435805	0.287	0.397082	0.318466	0.211837	0.516058	0.338742	0.518255	0.833878	0.892353	0.837304	0.553737	0.38043	0.545059
85.2	1.00406	0.701112	1.01753	0.459119	0.43645	0.287138	0.397829	0.318846	0.211866	0.516343	0.339139	0.518768	0.83461	0.892907	0.837752	0.554128	0.380672	0.545427
85.4	1.00463	0.701509	1.01837	0.459676	0.437072	0.287618	0.398119	0.319747	0.212532	0.516786	0.339383	0.519736	0.834926	0.893626	0.838832	0.554233	0.38041	0.54595
85.6	1.00554	0.702083	1.01906	0.460426	0.437621	0.288072	0.39849	0.31991	0.212537	0.517164	0.339812	0.520364	0.835652	0.89444	0.839519	0.554788	0.380474	0.546618
85.8	1.00613	0.702716	1.01966	0.46086	0.43797	0.28852	0.398738	0.320043	0.212439	0.517556	0.340154	0.520966	0.836246	0.894824	0.840341	0.554962	0.380799	0.547607
86	1.00691	0.703261	1.0206	0.461553	0.438117	0.288643	0.399026	0.320182	0.212487	0.518256	0.340204	0.521781	0.836779	0.895461	0.840868	0.555217	0.381326	0.548202
86.2	1.00753	0.703437	1.02129	0.46264	0.438632	0.28931	0.399563	0.320404	0.212532	0.518899	0.340279	0.522409	0.837179	0.895867	0.841249	0.555925	0.381481	0.548423
86.4	1.00844	0.703941	1.02178	0.46347	0.438923	0.290368	0.400051	0.32043	0.212368	0.52018	0.340719	0.522982	0.837892	0.896795	0.841306	0.55667	0.382192	0.548996
86.6	1.00875	0.704128	1.02235	0.464089	0.439103	0.290617	0.400512	0.320466	0.212499	0.5208	0.341007	0.523506	0.838698	0.897614	0.841866	0.557097	0.382592	0.54915
86.8	1.00957	0.704492	1.02325	0.464605	0.439444	0.291103	0.400897	0.320943	0.212694	0.521748	0.34127	0.524013	0.839285	0.898332	0.842645	0.557412	0.382801	0.549395
87	1.01012	0.705055	1.02423	0.4653	0.440131	0.291108	0.40143	0.320748	0.212874	0.522487	0.341315	0.52461	0.839794	0.898961	0.843631	0.558214	0.382879	0.549562
87.2	1.01081	0.705571	1.02514	0.465763	0.441005	0.291488	0.401435	0.320688	0.213341	0.523169	0.341863	0.525013	0.840451	0.89951	0.844404	0.558366	0.383235	0.550007
87.4	1.01148	0.706367	1.02603	0.466019	0.441669	0.291873	0.401355	0.321042	0.214078	0.523801	0.342039	0.525125	0.841344	0.899594	0.844977	0.559228	0.383743	0.549823
87.6	1.01204	0.70683	1.027	0.466207	0.441895	0.292443	0.401284	0.321094	0.214859	0.524061	0.34206	0.52507	0.842191	0.900157	0.845638	0.559789	0.384301	0.550018
87.8	1.01269	0.707393	1.02807	0.466208	0.442174	0.292905	0.40115	0.321353	0.214767	0.52443	0.341722	0.525069	0.843017	0.901191	0.846327	0.560599	0.384825	0.550653
88	1.01335	0.707845	1.02868	0.466266	0.442324	0.293148	0.401965	0.32139	0.215043	0.524762	0.341197	0.525321	0.843686	0.901416	0.847434	0.560976	0.385072	0.551356
88.2	1.01387	0.708695	1.02925	0.466714	0.442768	0.29372	0.402164	0.322033	0.215084	0.525381	0.341526	0.5253	0.84445	0.901899	0.848273	0.561365	0.384808	0.552023
88.4	1.01465	0.709285	1.0303	0.467302	0.443061	0.29399	0.402569	0.322624	0.21556	0.52562	0.341732	0.525279	0.84485	0.902592	0.848917	0.561691	0.38501	0.552605
88.6	1.01563	0.709839	1.03141	0.467988	0.443697	0.294114	0.402999	0.323163	0.21615	0.525995	0.341225	0.526	0.845705	0.903304	0.849699	0.561914	0.385135	0.553151
88.8	1.0169	0.710482	1.03253	0.468337	0.444485	0.294466	0.403409	0.323436	0.216249	0.526037	0.340825	0.526013	0.84662	0.903743	0.850442	0.562125	0.38504	0.55359
89	1.01804	0.710913	1.03331	0.468499	0.444492	0.294378	0.40351	0.323885	0.216315	0.526021	0.340782	0.526041	0.847212	0.904081	0.851181	0.562237	0.385196	0.553736
89.2	1.01919	0.711507	1.03401	0.469049	0.445048	0.294426	0.403942	0.324315	0.216483	0.525763	0.341058	0.526235	0.847729	0.90497	0.851547	0.562581	0.385034	0.553984
89.4	1.02011	0.711901	1.03462	0.469637	0.446061	0.294685	0.404253	0.324831	0.216875	0.52567	0.341082	0.526704	0.848287	0.90582	0.852313	0.562681	0.385047	0.55445
89.6	1.02114	0.712603	1.03528	0.470058	0.446882	0.294889	0.404307	0.324757	0.216742	0.525752	0.341479	0.526862	0.849022	0.906646	0.852407	0.562759	0.385567	0.554807
89.8	1.02205	0.713023	1.03574	0.470484	0.447246	0.295115	0.404517	0.325285	0.216841	0.525869	0.341534	0.527315	0.849376	0.907285	0.853057	0.563039	0.386112	0.555296
90	1.0229	0.713191	1.03666	0.471105	0.44758	0.295217	0.404691	0.325595	0.216972	0.526351	0.342118	0.527689	0.849659	0.908516	0.853256	0.563383	0.386601	0.555272
90.2	1.02343	0.713721	1.03723	0.471881	0.448247	0.296178	0.405094	0.326184	0.217573	0.526815	0.342762	0.52814	0.85023	0.909288	0.853706	0.563906	0.386727	0.555393
90.4	1.02421	0.714206	1.03739	0.472691	0.448732	0.296489	0.405634	0.326932	0.217799	0.527168	0.343558	0.528435	0.850688	0.910558	0.854224	0.564317	0.387723	0.555913
90.6	1.02462	0.714602	1.03794	0.473066	0.449595	0.296693	0.406135	0.327461	0.217926	0.527394	0.34374	0.528785	0.851327	0.911511	0.855025	0.564641	0.387623	0.555919
90.8	1.02548	0.715296	1.03867	0.473311	0.450131	0.29721	0.406213	0.328172	0.218143	0.528053	0.344489	0.5294	0.851764	0.912199	0.855997	0.56516	0.387886	0.556509
91	1.02588	0.716049	1.03918	0.47358	0.451095	0.297592	0.406434	0.327874	0.218587	0.528378	0.344665	0.530011	0.852418	0.913191	0.856655	0.565797	0.388382	0.556774
91.2	1.02669	0.716816	1.03983	0.473763	0.451645	0.298093	0.406566	0.328204	0.219109	0.528678	0.345192	0.530334	0.85326	0.914044	0.857157	0.566183	0.388883	0.556752
91.4	1.02721	0.717617	1.04051	0.473888	0.45173	0.298381	0.407081	0.328392	0.2194	0.528895	0.345531	0.530377	0.8541	0.914625	0.858072	0.566862	0.389246	0.557028
91.6	1.02787	0.718171	1.04125	0.474212	0.452354	0.298734	0.407431	0.328292	0.219929	0.52927	0.345599	0.530863	0.854693	0.915359	0.858653	0.567281	0.389789	0.55775
91.8	1.02841	0.718901	1.04203	0.474763	0.453008	0.298795	0.408008	0.328697	0.219946	0.529552	0.345559	0.531314	0.8553	0.915882	0.859246	0.567908	0.390374	0.558149
92	1.0289	0.719605	1.04295	0.475108	0.453126	0.298884	0.408735	0.329066	0.219948	0.530201	0.345728	0.531824	0.855681	0.916216	0.859887	0.567724	0.390445	0.558653
92.2	1.02931	0.720019	1.04401	0.475605	0.453484	0.299111	0.409092	0.329105	0.220293	0.530648	0.346047	0.532161	0.856145	0.917175	0.860602	0.568045	0.390508	0.559374
92.4	1.03025	0.720627	1.0453	0.475979	0.454013	0.299202	0.409384	0.329424	0.220852	0.531118	0.345945	0.532454	0.856778	0.917852	0.861296	0.568326	0.391165	0.559543
92.6	1.03096	0.721177	1.04598	0.476724	0.454656	0.299414	0.409751	0.329549	0.220504	0.5318	0.3454	0.533121	0.857389	0.918498	0.862512	0.56915	0.390924	0.559772
92.8	1.03185	0.721741	1.04687	0.476913	0.4551	0.299611	0.410013	0.329753	0.220337	0.531928	0.345586	0.533082	0.857573	0.918515	0.862842	0.569982	0.390681	0.560332
93	1.03296	0.722464	1.04737	0.477129	0.455185	0.299707	0.410095	0.330062	0.220089	0.532648	0.34573	0.533427	0.857939	0.918614	0.863191	0.570665	0.390989	0.560345
93.2	1.03374	0.723246	1.04766	0.477874	0.455986	0.299845	0.410405	0.329811	0.219975	0.53275	0.346173	0.533921	0.858258	0.919235	0.863182	0.57109	0.391095	0.561394
93.4	1.03456	0.724181	1.04872	0.478679	0.45638	0.30021	0.410878	0.329734	0.219992	0.533029	0.346117	0.53425	0.8586	0.919585	0.863426	0.571423	0.391485	0.562074
93.6	1.03561	0.724799	1.04944	0.479283	0.456475	0.300532	0.410918	0.329418	0.220159	0.533359	0.346423	0.534598	0.858795	0.919977	0.864145	0.571864	0.39169	0.56263
93.8	1.03622	0.725234	1.05009	0.479637	0.456167	0.300678	0.411105	0.329741	0.220659	0.533649	0.346887	0.535124	0.858832	0.920325	0.864908	0.57225	0.391879	0.562956
94	1.0368	0.725897	1.05073	0.480216	0.456297	0.301269	0.411115	0.330077	0.220926	0.533929	0.346742	0.535755	0.859546	0.920919	0.865361	0.572862	0.392349	0.563077
94.2	1.03743	0.726852	1.05119	0.48061	0.456832	0.301832	0.411338	0.330432	0.221306	0.534	0.347242	0.536218	0.860043	0.921013	0.865942	0.573183	0.392292	0.563572
94.4	1.03811	0.727151	1.05155	0.481137	0.456962	0.302178	0.411256	0.331194	0.221488	0.53409	0.347543	0.536511	0.860744	0.921667	0.866482	0.57328	0.39258	0.564466
94.6	1.03834	0.72784	1.05232	0.480987	0.457128	0.302831	0.411178	0.331221	0.22098	0.534667	0.347336	0.536969	0.861687	0.922027	0.867067	0.573688	0.392674	0.564881
94.8	1.03893	0.728455	1.05276	0.481017	0.457193	0.303189	0.411278	0.331261	0.221639	0.5354	0.347972	0.537679	0.862195	0.922393	0.867677	0.574073	0.392748	0.565074
95	1.03963	0.729147	1.05319	0.481119	0.457772	0.303101	0.411432	0.331328	0.221789	0.535467	0.34812	0.538081	0.863214	0.923183	0.868473	0.574026	0.393035	0.565316
95.2	1.04063	0.729638	1.05402	0.481011	0.458114	0.303315	0.411503	0.332105	0.222433	0.535889	0.34896	0.538262	0.86383	0.923929	0.869455	0.574402	0.393383	0.565676
95.4	1.04106	0.73009	1.05468	0.481404	0.458471	0.303567	0.41178	0.332507	0.223264	0.536217	0.349351	0.538387	0.864583	0.924472	0.870218	0.57508	0.394001	0.566064
95.6	1.04169	0.730548	1.0555	0.481437	0.459389	0.303824	0.41194	0.332888	0.223933	0.536472	0.349443	0.538338	0.86547	0.925324	0.870379	0.575368	0.394256	0.566289
95.8	1.04258	0.731282	1.05628	0.481743	0.459953	0.303972	0.412365	0.333598	0.224058	0.536841	0.349637	0.538758	0.866482	0.925988	0.870844	0.575466	0.394226	0.566204
96	1.04349	0.73176	1.05688	0.48188	0.460534	0.304239	0.412805	0.333592	0.224472	0.537368	0.349766	0.538722	0.867139	0.926414	0.872024	0.576105	0.394877	0.566408
96.2	1.04424	0.731961	1.05755	0.482549	0.461315	0.304475	0.412994	0.333793	0.224825	0.537462	0.349924	0.538998	0.86802	0.927365	0.873202	0.576709	0.395343	0.566432
96.4	1.04508	0.732316	1.05846	0.483177	0.461919	0.304895	0.413273	0.3344	0.224502	0.537769	0.350157	0.539354	0.868631	0.928101	0.874262	0.576751	0.395581	0.566394
96.6	1.04559	0.732623	1.05896	0.48378	0.46262	0.305192	0.414007	0.334699	0.224611	0.538198	0.350101	0.53956	0.868977	0.928827	0.874767	0.57754	0.395288	0.566548
96.8	1.04657	0.733047	1.05998	0.484177	0.462888	0.305431	0.414381	0.334899	0.225112	0.538407	0.350651	0.53975	0.869772	0.929268	0.874512	0.578232	0.395321	0.567127
97	1.04744	0.733399	1.06087	0.48469	0.46311	0.306071	0.414885	0.335177	0.225373	0.53872	0.350363	0.540172	0.870246	0.930073	0.875237	0.578407	0.395705	0.567193
97.2	1.04801	0.734007	1.06169	0.485804	0.463783	0.306029	0.415203	0.335411	0.225724	0.538746	0.350488	0.540231	0.870592	0.931038	0.875728	0.57852	0.396138	0.567852
97.4	1.0486	0.734928	1.06288	0.486257	0.463969	0.306447	0.415659	0.335606	0.226313	0.538667	0.350154	0.540533	0.871044	0.931667	0.876483	0.578732	0.396305	0.568029
97.6	1.0494	0.735269	1.06355	0.48649	0.464398	0.306617	0.415919	0.33567	0.226875	0.53898	0.350194	0.541002	0.871546	0.93216	0.877579	0.579037	0.396414	0.568714
97.8	1.04953	0.736203	1.06421	0.486747	0.46493	0.307214	0.41594	0.33614	0.226948	0.53947	0.350211	0.541126	0.871711	0.932903	0.877949	0.579065	0.396826	0.56874
98	1.05015	0.736616	1.06495	0.487184	0.465458	0.307592	0.415812	0.336266	0.226795	0.539422	0.349823	0.541751	0.872715	0.933345	0.878221	0.57917	0.396942	0.569688
98.2	1.0507	0.737107	1.06591	0.487314	0.465567	0.307849	0.415801	0.336409	0.227121	0.539767	0.350395	0.542144	0.873017	0.934029	0.878562	0.579569	0.396989	0.570629
98.4	1.05139	0.737412	1.06688	0.487795	0.465764	0.308201	0.415893	0.337027	0.227187	0.540233	0.350482	0.54285	0.873885	0.934578	0.878961	0.579539	0.397302	0.571325
98.6	1.05216	0.738196	1.06801	0.487927	0.465837	0.308429	0.416262	0.337302	0.226957	0.540825	0.350823	0.543134	0.874479	0.935079	0.879557	0.57976	0.39737	0.571747
98.8	1.05309	0.738782	1.06831	0.488369	0.466543	0.308191	0.416629	0.337417	0.227848	0.54106	0.35129	0.543625	0.874765	0.935455	0.880673	0.579694	0.397307	0.572172
99	1.05414	0.73938	1.06897	0.488852	0.467229	0.308745	0.416537	0.338034	0.228176	0.540982	0.351437	0.543786	0.875225	0.93625	0.881458	0.579868	0.397838	0.573253
99.2	1.05489	0.740106	1.06993	0.489261	0.467588	0.309143	0.416799	0.338522	0.228657	0.541678	0.35162	0.543829	0.875461	0.936735	0.881712	0.580611	0.398186	0.573884
99.4	1.05558	0.740898	1.0705	0.490078	0.468066	0.309549	0.417273	0.338857	0.228934	0.542023	0.351843	0.54413	0.876285	0.937145	0.881983	0.581139	0.398224	0.574766
99.6	1.05663	0.741586	1.07121	0.490594	0.46905	0.309847	0.417914	0.338791	0.228443	0.542619	0.352236	0.544203	0.876879	0.937561	0.881945	0.581471	0.39804	0.575323
99.8	1.05763	0.742266	1.0715	0.491165	0.4695	0.310165	0.418483	0.339191	0.228433	0.543301	0.352671	0.544652	0.877466	0.937399	0.882596	0.582492	0.398201	0.57551
100	1.05843	0.742434	1.07185	0.491605	0.470061	0.310943	0.418908	0.339366	0.228194	0.54376	0.353212	0.544893	0.878366	0.937617	0.883588	0.583132	0.398899	0.575921
100.2	1.05865	0.742824	1.07272	0.491946	0.470547	0.311382	0.419677	0.33957	0.227659	0.543896	0.353323	0.545464	0.879122	0.938688	0.884122	0.583355	0.399141	0.576292
100.4	1.05923	0.743197	1.07345	0.49233	0.471185	0.31188	0.420109	0.339713	0.22778	0.544061	0.353524	0.545609	0.879303	0.939097	0.884447	0.583349	0.399499	0.576947
100.6	1.05954	0.743744	1.07387	0.492908	0.471736	0.312117	0.420727	0.339795	0.228189	0.544724	0.353524	0.545925	0.879899	0.939742	0.884417	0.583713	0.399506	0.57709
100.8	1.06016	0.744069	1.0748	0.493054	0.472234	0.312471	0.42117	0.34002	0.227856	0.545058	0.353991	0.54641	0.880591	0.940465	0.885102	0.58388	0.399642	0.577307
101	1.06021	0.744218	1.07554	0.493452	0.473187	0.313122	0.421051	0.340743	0.227728	0.545065	0.354145	0.546858	0.881253	0.9414	0.886098	0.584119	0.400065	0.57717
101.2	1.06076	0.744854	1.07599	0.493506	0.47387	0.312907	0.421565	0.34087	0.227497	0.545406	0.354433	0.547413	0.881751	0.941943	0.886838	0.585118	0.400123	0.577298
101.4	1.06093	0.745329	1.0765	0.493531	0.473764	0.313194	0.421715	0.340718	0.227676	0.545649	0.35425	0.54775	0.882619	0.942386	0.887519	0.585467	0.400098	0.577536
101.6	1.06115	0.745125	1.07708	0.493407	0.474294	0.313434	0.422262	0.340611	0.227624	0.545889	0.354918	0.548063	0.883293	0.943002	0.888114	0.585856	0.400628	0.577496
101.8	1.06179	0.745623	1.07765	0.493768	0.474513	0.314016	0.42211	0.340749	0.227698	0.546218	0.355103	0.548261	0.883805	0.943789	0.888594	0.586076	0.400937	0.577181
102	1.06265	0.745656	1.07831	0.494434	0.474598	0.314248	0.422095	0.340607	0.227935	0.546194	0.355119	0.549354	0.885082	0.944345	0.889034	0.58647	0.401032	0.577765
102.2	1.06381	0.745939	1.07901	0.494845	0.47446	0.314525	0.422228	0.340912	0.228351	0.546584	0.355352	0.549789	0.885747	0.945201	0.889539	0.587018	0.401464	0.577969
102.4	1.06504	0.746546	1.07992	0.495459	0.474991	0.314778	0.422431	0.341366	0.228325	0.546958	0.355584	0.550544	0.886444	0.945602	0.889728	0.586664	0.401899	0.577885
102.6	1.06618	0.747286	1.08052	0.495927	0.475292	0.314909	0.422824	0.34147	0.22885	0.547012	0.356072	0.550562	0.8869	0.945821	0.8905	0.586761	0.402274	0.578158
102.8	1.06719	0.747688	1.08094	0.496815	0.475893	0.315332	0.423047	0.341585	0.229716	0.547059	0.355999	0.551066	0.887341	0.945959	0.890861	0.586734	0.402725	0.57882
103	1.06796	0.748027	1.08201	0.497597	0.476263	0.315894	0.423571	0.341776	0.230109	0.547334	0.356425	0.551504	0.887754	0.946157	0.891331	0.587064	0.403184	0.579065
103.2	1.06893	0.748518	1.08283	0.498258	0.476509	0.315658	0.423479	0.342026	0.230377	0.548163	0.356857	0.551864	0.888005	0.946425	0.89173	0.587581	0.403419	0.579487
103.4	1.06997	0.749138	1.08364	0.498767	0.477002	0.315593	0.424001	0.342436	0.230484	0.548573	0.356949	0.552339	0.888459	0.946674	0.892116	0.587993	0.403606	0.579726
103.6	1.07085	0.749551	1.08423	0.499404	0.477824	0.31601	0.424309	0.34246	0.230361	0.54955	0.35735	0.552528	0.888631	0.946888	0.892408	0.588587	0.403809	0.579845
103.8	1.07151	0.750091	1.08467	0.499556	0.477808	0.315976	0.424424	0.343028	0.231124	0.550034	0.35728	0.552767	0.889164	0.947297	0.893264	0.58944	0.404189	0.580215
104	1.07219	0.750563	1.08535	0.499921	0.478253	0.31674	0.42432	0.343009	0.231458	0.55029	0.357468	0.552935	0.889825	0.947939	0.894115	0.589771	0.404598	0.580596
104.2	1.07238	0.751021	1.08629	0.500041	0.478722	0.316622	0.424279	0.343353	0.231696	0.550547	0.357095	0.552978	0.889757	0.948623	0.894729	0.589833	0.404943	0.580872
104.4	1.07275	0.751446	1.08685	0.500744	0.479279	0.316608	0.424311	0.343988	0.231941	0.550711	0.356878	0.552894	0.889896	0.948719	0.895605	0.589727	0.404903	0.581365
104.6	1.07313	0.752033	1.08736	0.501246	0.479444	0.316891	0.424518	0.344522	0.231827	0.551394	0.357008	0.553377	0.890393	0.949178	0.896216	0.59023	0.404959	0.581559
104.8	1.07325	0.752566	1.08825	0.501214	0.479663	0.317247	0.424316	0.344979	0.231711	0.551249	0.357194	0.553419	0.890963	0.949952	0.896834	0.591191	0.404693	0.581864
105	1.07359	0.752987	1.08928	0.501612	0.47972	0.317841	0.42444	0.345361	0.23221	0.551836	0.357719	0.553472	0.891383	0.950248	0.897604	0.592209	0.40456	0.582234
105.2	1.07388	0.753657	1.0902	0.501786	0.479394	0.31829	0.425202	0.345784	0.231941	0.552373	0.357984	0.553622	0.89169	0.950281	0.898519	0.592537	0.404193	0.582749
105.4	1.07403	0.753984	1.09087	0.501881	0.479785	0.318891	0.425229	0.346086	0.23219	0.5529	0.35809	0.553892	0.892676	0.950719	0.899489	0.592602	0.404558	0.583053
105.6	1.07464	0.754613	1.09145	0.502216	0.48024	0.319244	0.425495	0.346586	0.232296	0.553181	0.358605	0.554112	0.893605	0.951316	0.900151	0.592999	0.40505	0.583003
105.8	1.07559	0.755149	1.09231	0.503077	0.480601	0.319707	0.425275	0.347089	0.232565	0.553605	0.358393	0.55457	0.89458	0.952051	0.900668	0.593496	0.404906	0.583764
106	1.07603	0.755505	1.09291	0.503683	0.481398	0.320002	0.425421	0.347109	0.232654	0.553778	0.358487	0.555274	0.895414	0.952956	0.900558	0.594215	0.404882	0.583959
106.2	1.07697	0.755968	1.09369	0.50402	0.481918	0.320409	0.426027	0.347432	0.232738	0.554316	0.358484	0.555513	0.895896	0.95361	0.900473	0.594981	0.405422	0.584042
106.4	1.07754	0.756977	1.09439	0.504475	0.482467	0.320834	0.426512	0.347451	0.233069	0.554841	0.35871	0.55603	0.896362	0.953932	0.900986	0.595187	0.405861	0.584127
106.6	1.0787	0.757542	1.09474	0.504831	0.483027	0.321071	0.426895	0.347572	0.233426	0.555082	0.359323	0.555952	0.896966	0.954515	0.901722	0.595528	0.405838	0.584433
106.8	1.07942	0.757609	1.09533	0.505356	0.483483	0.321336	0.427147	0.347487	0.233921	0.555546	0.359648	0.556504	0.897308	0.955186	0.902548	0.595915	0.406193	0.584799
107	1.0801	0.757942	1.09576	0.505642	0.484313	0.321185	0.427778	0.347341	0.234144	0.555909	0.36008	0.556752	0.897563	0.955658	0.903207	0.596234	0.406612	0.58466
107.2	1.08147	0.758774	1.09611	0.505765	0.48523	0.320993	0.427304	0.347488	0.23448	0.556408	0.360214	0.556827	0.898058	0.95629	0.902974	0.596538	0.40673	0.585492
107.4	1.08239	0.759327	1.09686	0.505833	0.485659	0.32093	0.428339	0.347588	0.234772	0.556875	0.360328	0.557233	0.898519	0.956505	0.903001	0.596958	0.406895	0.585875
107.6	1.08317	0.759548	1.09687	0.506184	0.486018	0.321511	0.428468	0.347984	0.235153	0.557375	0.360679	0.557235	0.899193	0.956884	0.903371	0.597224	0.407063	0.586491
107.8	1.084	0.760177	1.09746	0.506137	0.486184	0.321222	0.428621	0.348294	0.235798	0.557532	0.360803	0.557318	0.899691	0.95762	0.903886	0.597467	0.407415	0.586969
108	1.08489	0.760455	1.09811	0.506546	0.486822	0.321838	0.428741	0.348606	0.236015	0.557653	0.360787	0.557555	0.900329	0.958218	0.904229	0.597443	0.407383	0.587229
108.2	1.08531	0.76082	1.09878	0.506708	0.487261	0.321591	0.429217	0.349297	0.235704	0.558006	0.360803	0.557599	0.900543	0.958612	0.90478	0.597354	0.407717	0.587939
108.4	1.0861	0.76165	1.09918	0.507331	0.487714	0.321643	0.429441	0.349756	0.235281	0.557894	0.36101	0.557698	0.900909	0.958716	0.905721	0.597466	0.407887	0.588648
108.6	1.08688	0.762143	1.09995	0.507561	0.487788	0.322044	0.42945	0.350396	0.235286	0.55827	0.361689	0.558094	0.901393	0.958901	0.906057	0.597669	0.40818	0.589252
108.8	1.08701	0.762743	1.10087	0.507843	0.488368	0.322301	0.429787	0.350773	0.23526	0.558281	0.361994	0.558427	0.902005	0.958902	0.906517	0.597814	0.407908	0.590018
109	1.08771	0.763468	1.10169	0.508633	0.488493	0.322918	0.429778	0.351187	0.235637	0.558598	0.362659	0.558839	0.902779	0.958665	0.907357	0.597776	0.408063	0.590537
109.2	1.0879	0.764019	1.10243	0.508932	0.488663	0.323378	0.429996	0.351616	0.2351	0.55864	0.36305	0.559556	0.903567	0.959206	0.908195	0.59724	0.408525	0.590832
109.4	1.08849	0.764658	1.10296	0.50918	0.489258	0.323595	0.430061	0.351866	0.235191	0.558816	0.36312	0.560287	0.903852	0.959832	0.909155	0.597441	0.408904	0.591151
109.6	1.08909	0.765333	1.10345	0.509664	0.489573	0.323595	0.430451	0.352177	0.235388	0.559017	0.363537	0.560685	0.904524	0.960201	0.909898	0.597781	0.408964	0.591206
109.8	1.08946	0.765654	1.1043	0.510362	0.49024	0.324295	0.430889	0.352083	0.235463	0.559188	0.363928	0.561538	0.904732	0.960504	0.910169	0.598452	0.409387	0.591381
110	1.08987	0.766107	1.10497	0.511095	0.490725	0.324849	0.431301	0.352245	0.235973	0.559472	0.364138	0.561763	0.904843	0.960884	0.910157	0.599134	0.409484	0.59111
110.2	1.09042	0.766762	1.10556	0.511723	0.491376	0.325632	0.431922	0.352564	0.236002	0.560252	0.36415	0.562073	0.90529	0.961649	0.910724	0.599565	0.409857	0.590894
110.4	1.09088	0.767385	1.10621	0.511796	0.492005	0.325855	0.432092	0.352607	0.236245	0.560094	0.364309	0.562456	0.905701	0.962221	0.912089	0.600169	0.409701	0.591136
110.6	1.09184	0.767506	1.10649	0.511979	0.492751	0.326169	0.432123	0.352796	0.236434	0.560425	0.364566	0.562502	0.906185	0.963222	0.912967	0.600709	0.409618	0.591166
110.8	1.09204	0.767745	1.10725	0.512324	0.493284	0.326305	0.432655	0.352386	0.237119	0.560597	0.364953	0.562918	0.906309	0.963711	0.913731	0.600919	0.409745	0.591267
111	1.09309	0.768294	1.1079	0.512756	0.494087	0.326388	0.433206	0.352187	0.237393	0.560901	0.3649	0.562896	0.906701	0.964229	0.913815	0.601318	0.409807	0.591419
111.2	1.09399	0.768955	1.10855	0.512735	0.494955	0.326763	0.433037	0.352672	0.237715	0.56114	0.365049	0.563078	0.907308	0.965055	0.914095	0.601857	0.40998	0.591948
111.4	1.09439	0.769099	1.10944	0.512994	0.495158	0.327041	0.433928	0.352921	0.238107	0.561265	0.364705	0.563696	0.907731	0.965769	0.914544	0.602481	0.410375	0.592238
111.6	1.09519	0.769426	1.10995	0.513256	0.495825	0.327672	0.434031	0.353353	0.238377	0.561892	0.364748	0.563638	0.908524	0.966724	0.915263	0.603101	0.410316	0.592257
111.8	1.09586	0.769805	1.11074	0.513149	0.496216	0.327833	0.434279	0.353615	0.238979	0.561831	0.364669	0.563849	0.909022	0.967593	0.915934	0.603495	0.410556	0.592381
112	1.0965	0.769779	1.11152	0.513323	0.49666	0.328175	0.434196	0.354039	0.239281	0.562405	0.364352	0.564322	0.909839	0.96785	0.916379	0.604128	0.410865	0.59259
112.2	1.09702	0.770471	1.11221	0.513422	0.49699	0.327881	0.434766	0.354596	0.239242	0.562622	0.364656	0.564398	0.910635	0.96819	0.917318	0.604709	0.411198	0.593396
112.4	1.0978	0.771005	1.11266	0.513758	0.497287	0.327808	0.434605	0.354769	0.239498	0.562326	0.364663	0.564671	0.911469	0.968365	0.918076	0.60522	0.411335	0.593481
112.6	1.09831	0.771042	1.11346	0.513765	0.497388	0.328053	0.435223	0.355211	0.240046	0.562808	0.364926	0.565065	0.912205	0.968698	0.918517	0.605904	0.411607	0.594132
112.8	1.09855	0.771362	1.11397	0.514242	0.497541	0.328232	0.435787	0.355633	0.240662	0.562874	0.364515	0.565572	0.91299	0.968924	0.919055	0.606473	0.411972	0.594734
113	1.09902	0.77199	1.11459	0.514973	0.497339	0.32852	0.435348	0.355748	0.241174	0.562894	0.364925	0.565958	0.913914	0.96932	0.919769	0.606712	0.412369	0.595155
113.2	1.09941	0.772271	1.11524	0.51521	0.497224	0.328874	0.436028	0.355838	0.240979	0.563378	0.365085	0.566169	0.91428	0.969628	0.92064	0.607001	0.412953	0.595519
113.4	1.09983	0.773048	1.11574	0.515204	0.497506	0.329134	0.436399	0.356231	0.241326	0.563733	0.365117	0.566675	0.914266	0.969948	0.921029	0.607703	0.412815	0.596097
113.6	1.10026	0.773477	1.11606	0.515503	0.497805	0.329476	0.436797	0.356588	0.241905	0.56401	0.365476	0.566811	0.914878	0.969981	0.921025	0.607722	0.413325	0.596199
113.8	1.10061	0.77386	1.11677	0.516453	0.498157	0.330234	0.436861	0.357101	0.242095	0.564408	0.365627	0.56728	0.915248	0.970008	0.920724	0.607916	0.413971	0.596454
114	1.10096	0.774419	1.11743	0.517387	0.498712	0.330762	0.437033	0.357861	0.242589	0.564799	0.365402	0.567408	0.91583	0.970441	0.92066	0.608123	0.413709	0.597026
114.2	1.10151	0.775019	1.11776	0.517831	0.499805	0.331154	0.437209	0.358129	0.242512	0.564924	0.36529	0.567932	0.916231	0.971089	0.921403	0.608243	0.413987	0.597029
114.4	1.10191	0.775419	1.11828	0.517893	0.500188	0.331134	0.437555	0.358142	0.242884	0.564634	0.365334	0.568099	0.916639	0.970998	0.922465	0.608824	0.413793	0.597384
114.6	1.10277	0.776022	1.11841	0.518577	0.500638	0.331508	0.437518	0.357827	0.243077	0.565188	0.365371	0.568422	0.917042	0.971106	0.922867	0.608643	0.414319	0.596005
114.8	1.10322	0.776756	1.11896	0.51925	0.500679	0.331842	0.437674	0.357533	0.243162	0.565082	0.365882	0.568631	0.91732	0.971307	0.923214	0.608266	0.414551	0.597362
115	1.10411	0.7772	1.11949	0.519896	0.500973	0.332272	0.437561	0.357805	0.243311	0.565641	0.366051	0.568757	0.917815	0.971381	0.923584	0.608569	0.415159	0.598552
115.2	1.10464	0.777619	1.11993	0.520141	0.501544	0.332521	0.437518	0.358316	0.243352	0.565745	0.366168	0.569178	0.918215	0.971897	0.924151	0.608738	0.415468	0.59954
115.4	1.10522	0.778357	1.12044	0.520364	0.501619	0.33272	0.43831	0.358164	0.243489	0.56601	0.366261	0.569546	0.918956	0.972247	0.924674	0.6089	0.415886	0.600617
115.6	1.10604	0.778848	1.12098	0.520805	0.501974	0.333252	0.438434	0.358222	0.243427	0.566843	0.366842	0.569252	0.919498	0.972656	0.925545	0.609028	0.415969	0.601128
115.8	1.10657	0.779242	1.12143	0.520898	0.501889	0.333099	0.438436	0.358126	0.243482	0.567071	0.366962	0.5694	0.920065	0.97247	0.925893	0.609072	0.416396	0.601599
116	1.10722	0.779866	1.1219	0.521459	0.502321	0.333036	0.438646	0.358386	0.243387	0.56791	0.367389	0.569771	0.920917	0.972644	0.926295	0.609302	0.416586	0.602368
116.2	1.1078	0.780661	1.12258	0.521777	0.503047	0.333362	0.439559	0.358406	0.243317	0.568152	0.368252	0.569571	0.921407	0.973375	0.927452	0.609384	0.416594	0.602993
116.4	1.10855	0.781264	1.1232	0.521877	0.503222	0.33382	0.440079	0.358484	0.243226	0.568378	0.368483	0.569576	0.92185	0.973733	0.928587	0.609785	0.417025	0.603216
116.6	1.10918	0.781515	1.12416	0.522044	0.503883	0.334274	0.440532	0.358994	0.24325	0.569557	0.36893	0.56973	0.922225	0.974066	0.929632	0.610242	0.417265	0.603996
116.8	1.10937	0.781671	1.12483	0.522437	0.504452	0.334396	0.440625	0.359523	0.243294	0.570366	0.369243	0.570193	0.922653	0.974362	0.93007	0.610888	0.417498	0.604429
117	1.10963	0.782251	1.12576	0.522542	0.505169	0.334354	0.440698	0.360191	0.243123	0.570974	0.369803	0.570391	0.923178	0.975013	0.9304	0.611146	0.41778	0.604513
117.2	1.11013	0.782822	1.12665	0.522301	0.505984	0.334473	0.441235	0.360366	0.243166	0.571428	0.370167	0.570318	0.923568	0.97558	0.930723	0.611724	0.418386	0.604574
117.4	1.1104	0.783578	1.12727	0.522128	0.506475	0.33485	0.441146	0.361324	0.243688	0.571571	0.370513	0.570501	0.924064	0.976556	0.931067	0.612462	0.418513	0.604517
117.6	1.11109	0.783977	1.12816	0.522752	0.507212	0.335392	0.441144	0.361869	0.243773	0.571773	0.370969	0.570565	0.924761	0.97688	0.931451	0.612369	0.418861	0.604259
117.8	1.11198	0.784329	1.12921	0.523348	0.507911	0.335943	0.441209	0.362415	0.243646	0.572388	0.370907	0.571337	0.92537	0.977308	0.931982	0.612868	0.419057	0.604015
118	1.11278	0.784727	1.13011	0.523798	0.508667	0.336393	0.441397	0.362907	0.243962	0.572618	0.370859	0.571716	0.925717	0.977811	0.932527	0.613344	0.419132	0.603637
118.2	1.11373	0.784864	1.13091	0.523894	0.50921	0.336629	0.441553	0.363124	0.244177	0.572513	0.370927	0.572096	0.92603	0.978044	0.93332	0.613655	0.419415	0.602947
118.4	1.11432	0.785062	1.13166	0.523901	0.509332	0.337086	0.441835	0.363225	0.244646	0.572508	0.370946	0.572416	0.926565	0.978037	0.933734	0.614145	0.419507	0.602482
118.6	1.11515	0.785254	1.13225	0.524195	0.50957	0.337548	0.441731	0.363324	0.245077	0.572366	0.370923	0.572958	0.926922	0.978235	0.933829	0.614279	0.419992	0.602069
118.8	1.11563	0.785216	1.13301	0.524292	0.509415	0.337966	0.441796	0.363641	0.245545	0.5721	0.371282	0.573221	0.927261	0.97849	0.934185	0.61448	0.419995	0.604174
119	1.11621	0.784978	1.13369	0.524353	0.509451	0.338245	0.442096	0.363925	0.24625	0.572054	0.371292	0.573603	0.927502	0.978519	0.934398	0.614933	0.420214	0.604455
119.2	1.11669	0.784954	1.13398	0.524289	0.509629	0.338368	0.442469	0.36399	0.24658	0.571622	0.371156	0.573975	0.927582	0.978878	0.934658	0.615103	0.42021	0.604752
119.4	1.11709	0.785083	1.13427	0.524202	0.509539	0.338663	0.443026	0.363881	0.246925	0.571304	0.371209	0.574076	0.927761	0.97907	0.934767	0.615092	0.420513	0.605204
119.6	1.11739	0.78467	1.13456	0.524421	0.509478	0.338799	0.443128	0.363796	0.247205	0.571249	0.371215	0.574156	0.927753	0.9791	0.934744	0.614995	0.420517	0.605353
119.8	1.11755	0.78458	1.13466	0.524343	0.509374	0.338752	0.443386	0.363771	0.247533	0.570904	0.371248	0.574437	0.927703	0.978968	0.934582	0.614976	0.420391	0.605554

## Sheet: Naja mossambica stats
Table Analyzed	Naja mossambica AUC
Data sets analyzed	A-F
ANOVA summary
F	15.76
P value	<0.0001
P value summary	****
Significant diff. among means (P < 0.05)?	Yes
R squared	0.8679
Tukey's multiple comparisons test	Mean Diff.	95.00% CI of diff.	Below threshold?	Summary	Adjusted P Value
Platyrrhini vs. Cercopithicidae	51.24	22.18 to 80.31	Yes	***	0.0008	A-B
Platyrrhini vs. Homininae	59.05	29.98 to 88.11	Yes	***	0.0002	A-C
Platyrrhini vs. Ponginae	43.18	14.12 to 72.25	Yes	**	0.0033	A-D
Platyrrhini vs. Lemuriformes	6.59	-22.48 to 35.66	No	ns	0.9691	A-E
Platyrrhini vs. Lorisiformes	40.11	11.04 to 69.18	Yes	**	0.0059	A-F
Cercopithicidae vs. Homininae	7.803	-21.26 to 36.87	No	ns	0.9388	B-C
Cercopithicidae vs. Ponginae	-8.06	-37.13 to 21.01	No	ns	0.9306	B-D
Cercopithicidae vs. Lemuriformes	-44.65	-73.72 to -15.59	Yes	**	0.0025	B-E
Cercopithicidae vs. Lorisiformes	-11.13	-40.20 to 17.93	No	ns	0.7868	B-F
Homininae vs. Ponginae	-15.86	-44.93 to 13.20	No	ns	0.482	C-D
Homininae vs. Lemuriformes	-52.46	-81.52 to -23.39	Yes	***	0.0006	C-E
Homininae vs. Lorisiformes	-18.94	-48.00 to 10.13	No	ns	0.3097	C-F
Ponginae vs. Lemuriformes	-36.59	-65.66 to -7.527	Yes	*	0.0115	D-E
Ponginae vs. Lorisiformes	-3.073	-32.14 to 25.99	No	ns	0.999	D-F
Lemuriformes vs. Lorisiformes	33.52	4.453 to 62.59	Yes	*	0.021	E-F
Test details	Mean 1	Mean 2	Mean Diff.	SE of diff.	n1	n2	q	DF
Platyrrhini vs. Cercopithicidae	89.03	37.78	51.24	8.654	3	3	8.374	12
Platyrrhini vs. Homininae	89.03	29.98	59.05	8.654	3	3	9.65	12
Platyrrhini vs. Ponginae	89.03	45.84	43.18	8.654	3	3	7.057	12
Platyrrhini vs. Lemuriformes	89.03	82.44	6.59	8.654	3	3	1.077	12
Platyrrhini vs. Lorisiformes	89.03	48.92	40.11	8.654	3	3	6.555	12
Cercopithicidae vs. Homininae	37.78	29.98	7.803	8.654	3	3	1.275	12
Cercopithicidae vs. Ponginae	37.78	45.84	-8.06	8.654	3	3	1.317	12
Cercopithicidae vs. Lemuriformes	37.78	82.44	-44.65	8.654	3	3	7.298	12
Cercopithicidae vs. Lorisiformes	37.78	48.92	-11.13	8.654	3	3	1.819	12
Homininae vs. Ponginae	29.98	45.84	-15.86	8.654	3	3	2.592	12
Homininae vs. Lemuriformes	29.98	82.44	-52.46	8.654	3	3	8.573	12
Homininae vs. Lorisiformes	29.98	48.92	-18.94	8.654	3	3	3.095	12
Ponginae vs. Lemuriformes	45.84	82.44	-36.59	8.654	3	3	5.98	12
Ponginae vs. Lorisiformes	45.84	48.92	-3.073	8.654	3	3	0.5023	12
Lemuriformes vs. Lorisiformes	82.44	48.92	33.52	8.654	3	3	5.478	12

## Sheet: Naja siamensis
Time	Platyrrhini			Cercopithecidae			Homininae			Ponginae			Lemuriformes			Lorisiformes
0	0.005153	0.00382	0.003728	0.000737	0.000424	0.000588	0.000701	0.000609	0.00058	0.003225	0.004418	0.002899	0.001866	0.004277	0.003992	0.00167	0.00552	0.003347
0.2	0.014869	0.014022	0.012381	0.004558	0.005635	0.003383	0.00489	0.004202	0.003225	0.009383	0.010522	0.008451	0.01064	0.013526	0.01264	0.007585	0.011594	0.008746
0.4	0.02496	0.025126	0.021908	0.008525	0.010966	0.006161	0.009219	0.008358	0.006043	0.015983	0.016948	0.014531	0.020337	0.023417	0.022053	0.01377	0.018749	0.013258
0.6	0.035926	0.036512	0.031905	0.012921	0.016598	0.009246	0.014018	0.012985	0.009038	0.022957	0.023766	0.020435	0.03051	0.03396	0.03183	0.020455	0.025763	0.020367
0.8	0.047014	0.048275	0.042212	0.017314	0.022263	0.012681	0.018712	0.017187	0.01185	0.029931	0.030611	0.026899	0.040587	0.044463	0.041612	0.027275	0.032833	0.026949
1	0.058254	0.05978	0.052297	0.021315	0.028	0.016357	0.023358	0.021776	0.015195	0.036844	0.037468	0.033155	0.050648	0.054901	0.051332	0.034242	0.039806	0.032143
1.2	0.069134	0.071073	0.062326	0.02543	0.033306	0.019809	0.027843	0.026144	0.018172	0.043315	0.044259	0.039414	0.06021	0.06485	0.060771	0.040798	0.046531	0.039191
1.4	0.079369	0.081627	0.071492	0.029487	0.038081	0.023446	0.031981	0.030316	0.021002	0.049509	0.050801	0.045172	0.069315	0.074191	0.069664	0.046986	0.053209	0.045617
1.6	0.088373	0.091122	0.079921	0.033193	0.042564	0.026711	0.035883	0.034161	0.022934	0.05497	0.056368	0.049983	0.077216	0.08274	0.077571	0.052483	0.058976	0.050335
1.8	0.095815	0.09882	0.087093	0.036486	0.04627	0.029591	0.038809	0.036763	0.025097	0.059588	0.060927	0.054286	0.083627	0.089843	0.084191	0.057116	0.064005	0.05602
2	0.101304	0.10476	0.092293	0.039174	0.048435	0.031911	0.041221	0.039192	0.027148	0.062896	0.064065	0.057895	0.088356	0.095116	0.088705	0.060451	0.067936	0.060489
2.2	0.10446	0.10807	0.095408	0.041135	0.049764	0.033832	0.042819	0.040313	0.028254	0.064328	0.066379	0.059981	0.090862	0.097791	0.091332	0.06254	0.070388	0.062947
2.4	0.108221	0.111918	0.098613	0.043111	0.051468	0.035387	0.044382	0.04177	0.029247	0.066414	0.068872	0.061941	0.093597	0.100583	0.094507	0.064649	0.072489	0.064668
2.6	0.111652	0.115365	0.101878	0.044912	0.052961	0.037234	0.045829	0.042825	0.029604	0.068632	0.071428	0.063925	0.096479	0.103441	0.097849	0.066684	0.074817	0.066371
2.8	0.114727	0.119107	0.104968	0.046774	0.054169	0.03874	0.047752	0.044308	0.030145	0.070723	0.073447	0.06579	0.09926	0.106117	0.100889	0.068986	0.076755	0.067821
3	0.117951	0.122638	0.107898	0.048425	0.055303	0.040314	0.049308	0.045923	0.03063	0.072794	0.075068	0.06729	0.101925	0.10892	0.103735	0.070787	0.078883	0.069514
3.2	0.12087	0.125998	0.110956	0.050246	0.056814	0.04188	0.050786	0.047541	0.031417	0.074655	0.076647	0.069034	0.104979	0.111699	0.106361	0.07221	0.080937	0.071421
3.4	0.123969	0.129101	0.113791	0.051879	0.058255	0.043423	0.052066	0.048465	0.032555	0.075931	0.078532	0.070443	0.107958	0.114885	0.108859	0.07388	0.083094	0.073345
3.6	0.126758	0.132336	0.116572	0.053231	0.060083	0.044915	0.054014	0.050185	0.033343	0.07767	0.080141	0.071753	0.11034	0.117904	0.111429	0.075647	0.085218	0.07312
3.8	0.129273	0.135129	0.119141	0.054792	0.061596	0.046093	0.055308	0.051774	0.034423	0.079568	0.081753	0.073291	0.112979	0.120548	0.113806	0.077101	0.086856	0.074728
4	0.131938	0.138037	0.121318	0.056273	0.063124	0.047382	0.057034	0.053073	0.035548	0.081181	0.083079	0.074579	0.115227	0.123122	0.115588	0.078187	0.08886	0.077542
4.2	0.134271	0.140902	0.123407	0.057732	0.064879	0.048978	0.058846	0.053885	0.036067	0.082536	0.084485	0.075842	0.117596	0.125037	0.117993	0.079777	0.090929	0.077642
4.4	0.136677	0.143721	0.125759	0.059319	0.066209	0.049891	0.060468	0.055374	0.037008	0.083941	0.085493	0.076982	0.119943	0.127093	0.120396	0.081132	0.092898	0.079252
4.6	0.139745	0.146008	0.12771	0.061014	0.06771	0.051152	0.061991	0.05661	0.037579	0.085416	0.086678	0.077816	0.122187	0.12913	0.122482	0.082778	0.093908	0.082311
4.8	0.142055	0.148406	0.129894	0.061915	0.069049	0.052639	0.063137	0.057392	0.038512	0.086562	0.087863	0.079182	0.123981	0.130957	0.124387	0.084121	0.095161	0.081999
5	0.144584	0.150635	0.131885	0.062683	0.070511	0.05384	0.064729	0.058864	0.039728	0.087854	0.089185	0.080266	0.126281	0.133119	0.12641	0.085526	0.096447	0.083778
5.2	0.147261	0.15316	0.134125	0.064224	0.071591	0.054956	0.06649	0.060455	0.040532	0.089229	0.090628	0.0816	0.128328	0.134984	0.128636	0.086966	0.097971	0.086978
5.4	0.149635	0.155512	0.136024	0.065697	0.072728	0.056356	0.068008	0.061793	0.040743	0.090926	0.091967	0.082555	0.130428	0.137384	0.130649	0.088311	0.099701	0.086998
5.6	0.151705	0.157906	0.138072	0.066802	0.07413	0.057271	0.069464	0.063062	0.041184	0.092334	0.092755	0.083621	0.131958	0.139714	0.132566	0.089581	0.100919	0.088753
5.8	0.154027	0.16003	0.14004	0.067965	0.07518	0.058579	0.07087	0.063952	0.04263	0.093532	0.09391	0.085301	0.133889	0.141671	0.134211	0.090835	0.102358	0.091756
6	0.156044	0.162285	0.141724	0.069376	0.07596	0.059596	0.072109	0.065335	0.043615	0.094465	0.095039	0.086465	0.135658	0.143591	0.135643	0.092148	0.103626	0.091777
6.2	0.15825	0.164326	0.143462	0.07059	0.077636	0.060971	0.073484	0.066361	0.044179	0.095253	0.096829	0.087616	0.137395	0.145371	0.13776	0.093699	0.104671	0.093402
6.4	0.16018	0.166493	0.145237	0.071256	0.078671	0.06222	0.07458	0.067382	0.044872	0.096632	0.0981	0.088759	0.139466	0.147585	0.13987	0.095142	0.105816	0.096085
6.6	0.161891	0.16856	0.147073	0.07223	0.079592	0.063835	0.075694	0.06853	0.045262	0.097732	0.099149	0.089556	0.141074	0.149469	0.141716	0.096403	0.106934	0.096285
6.8	0.164001	0.170433	0.148861	0.073059	0.080758	0.064553	0.076941	0.069796	0.046347	0.09886	0.099877	0.09042	0.142378	0.151203	0.142947	0.097764	0.107793	0.097178
7	0.166006	0.172284	0.150516	0.074142	0.082408	0.065932	0.077869	0.070565	0.04738	0.099866	0.100899	0.091153	0.143687	0.153061	0.144292	0.098928	0.109337	0.099538
7.2	0.167656	0.174055	0.152251	0.07533	0.084003	0.066919	0.078443	0.071225	0.048441	0.10097	0.102002	0.092156	0.145123	0.154793	0.145614	0.099739	0.110387	0.099978
7.4	0.1693	0.176166	0.153923	0.076229	0.085781	0.068042	0.079448	0.072035	0.04934	0.102178	0.102983	0.093181	0.146807	0.156791	0.146953	0.100962	0.111489	0.099549
7.6	0.170993	0.177895	0.155729	0.07719	0.0868	0.068928	0.080851	0.073186	0.05009	0.103403	0.103998	0.094246	0.147979	0.157925	0.148623	0.101953	0.11247	0.101101
7.8	0.172734	0.179417	0.157427	0.078166	0.08829	0.070304	0.081771	0.073818	0.050989	0.104627	0.104879	0.095231	0.149381	0.159653	0.149793	0.102876	0.113545	0.102773
8	0.174885	0.181355	0.158798	0.079347	0.089773	0.071713	0.083103	0.074681	0.051525	0.105709	0.105631	0.096302	0.150669	0.160876	0.150992	0.103811	0.114882	0.102847
8.2	0.176904	0.183223	0.160434	0.080529	0.090936	0.072666	0.084145	0.07564	0.052267	0.10663	0.10665	0.097256	0.151855	0.161961	0.152371	0.105256	0.116081	0.105241
8.4	0.17878	0.185165	0.161768	0.081971	0.091967	0.073318	0.084798	0.076643	0.053109	0.107792	0.107132	0.098411	0.153175	0.163085	0.153802	0.106225	0.117074	0.106924
8.6	0.180628	0.18684	0.162985	0.082996	0.09303	0.074429	0.085399	0.077424	0.053533	0.108745	0.108185	0.099383	0.154662	0.164211	0.155096	0.107509	0.117778	0.106728
8.8	0.182108	0.188304	0.164693	0.083786	0.093997	0.075439	0.086438	0.078324	0.054253	0.109879	0.109224	0.100485	0.156251	0.165346	0.156364	0.108221	0.118859	0.108828
9	0.183641	0.189923	0.166047	0.084865	0.095022	0.076094	0.087579	0.079326	0.054918	0.111026	0.110298	0.101657	0.157923	0.166803	0.157876	0.109207	0.120116	0.110595
9.2	0.185296	0.191871	0.167459	0.086368	0.095782	0.077094	0.088762	0.080363	0.054978	0.112197	0.111616	0.102673	0.159226	0.167863	0.159339	0.110256	0.121442	0.109917
9.4	0.18658	0.193901	0.168687	0.087494	0.096829	0.07806	0.08977	0.08108	0.054996	0.113325	0.11265	0.103795	0.160836	0.169493	0.160871	0.111311	0.122613	0.11058
9.6	0.187999	0.195763	0.170081	0.088383	0.097577	0.078978	0.091136	0.082202	0.055992	0.114528	0.113656	0.105179	0.162325	0.170713	0.162463	0.112243	0.12352	0.113968
9.8	0.189978	0.197387	0.171602	0.089458	0.098691	0.079881	0.092186	0.083192	0.056567	0.115615	0.114737	0.106051	0.163865	0.172194	0.163952	0.113306	0.124693	0.114947
10	0.191343	0.199279	0.173156	0.090909	0.099584	0.080746	0.093314	0.083844	0.057014	0.116652	0.115736	0.106864	0.165264	0.173941	0.165408	0.114629	0.125885	0.113774
10.2	0.193257	0.200917	0.174572	0.091811	0.100289	0.082008	0.094519	0.084677	0.057409	0.117608	0.117092	0.108318	0.166565	0.175612	0.166853	0.115703	0.126968	0.115325
10.4	0.194791	0.20233	0.176105	0.092494	0.100674	0.082875	0.095601	0.085304	0.058065	0.118768	0.118122	0.10932	0.16795	0.177622	0.167934	0.116628	0.127856	0.116264
10.6	0.196425	0.203972	0.177783	0.093584	0.101635	0.083735	0.097151	0.086427	0.058501	0.119725	0.119259	0.110096	0.169265	0.179025	0.16904	0.117681	0.128863	0.115242
10.8	0.198222	0.205473	0.1793	0.09436	0.102618	0.084693	0.098349	0.087115	0.059289	0.120483	0.120296	0.110974	0.170533	0.180562	0.169987	0.118836	0.129692	0.116766
11	0.199251	0.207133	0.180861	0.095648	0.103709	0.08576	0.099347	0.087996	0.059823	0.121274	0.121364	0.111969	0.171894	0.182109	0.17137	0.120066	0.130945	0.117804
11.2	0.200391	0.208558	0.182775	0.096707	0.104907	0.086791	0.100838	0.088837	0.060406	0.1223	0.122548	0.113265	0.173332	0.183167	0.17257	0.121054	0.131505	0.116783
11.4	0.201921	0.209862	0.184407	0.097548	0.105821	0.088145	0.102193	0.089718	0.06113	0.122961	0.12339	0.114337	0.174463	0.184691	0.174154	0.121878	0.132333	0.118418
11.6	0.203272	0.211125	0.186166	0.098511	0.1065	0.089276	0.103661	0.090635	0.061706	0.123812	0.124434	0.115356	0.175601	0.185654	0.175802	0.122603	0.133288	0.120952
11.8	0.204844	0.21255	0.187527	0.099283	0.107663	0.090765	0.104576	0.091807	0.062173	0.124675	0.12544	0.11627	0.177039	0.187394	0.176895	0.123569	0.134052	0.120115
12	0.206452	0.214169	0.18868	0.100007	0.108266	0.091719	0.105344	0.092942	0.062687	0.125386	0.126151	0.117263	0.178201	0.188617	0.177966	0.124447	0.135097	0.121894
12.2	0.208094	0.215384	0.190062	0.100621	0.109137	0.092522	0.106158	0.093837	0.063337	0.125891	0.126842	0.117635	0.179583	0.189789	0.179254	0.125511	0.135909	0.12416
12.4	0.209461	0.21688	0.191012	0.101606	0.109797	0.093369	0.106687	0.094545	0.063461	0.126587	0.12733	0.118066	0.181022	0.190997	0.180921	0.126374	0.136676	0.122375
12.6	0.210757	0.218055	0.192169	0.102659	0.110681	0.094534	0.107368	0.095452	0.064018	0.127014	0.128306	0.118583	0.182809	0.192301	0.182389	0.127706	0.137555	0.123628
12.8	0.212393	0.219069	0.193412	0.103856	0.111503	0.095398	0.10801	0.096137	0.064501	0.127768	0.129206	0.11935	0.184277	0.193639	0.183509	0.128258	0.138828	0.12642
13	0.213488	0.220498	0.194614	0.105075	0.112497	0.096416	0.108682	0.097	0.065164	0.128443	0.129536	0.119805	0.185311	0.194782	0.18501	0.129115	0.139797	0.124622
13.2	0.214828	0.222292	0.195979	0.106416	0.113501	0.097557	0.109824	0.097869	0.065268	0.129231	0.130537	0.120099	0.186581	0.195768	0.186399	0.130233	0.140738	0.125876
13.4	0.21627	0.223805	0.197308	0.107622	0.114613	0.098112	0.110842	0.098883	0.066206	0.130159	0.130689	0.120627	0.187739	0.197011	0.188189	0.131222	0.141748	0.129169
13.6	0.217768	0.225093	0.198703	0.108201	0.115512	0.098835	0.111897	0.099771	0.067105	0.131125	0.131478	0.121272	0.188711	0.197786	0.189611	0.131904	0.142745	0.129333
13.8	0.219251	0.226494	0.200108	0.109192	0.116213	0.09945	0.112369	0.100453	0.067791	0.132083	0.132	0.121692	0.189624	0.199031	0.190733	0.132815	0.144276	0.12881
14	0.220739	0.228154	0.201242	0.109896	0.116863	0.100527	0.113215	0.100966	0.068238	0.132793	0.132832	0.122422	0.190447	0.200286	0.191771	0.133766	0.145364	0.129416
14.2	0.222339	0.229553	0.202509	0.110753	0.117738	0.101367	0.11376	0.101738	0.068478	0.133815	0.13382	0.123237	0.191325	0.201145	0.192695	0.134793	0.146231	0.130916
14.4	0.223692	0.231089	0.203733	0.11119	0.118711	0.101956	0.114518	0.102791	0.068799	0.135072	0.13451	0.124091	0.192904	0.202539	0.193659	0.135707	0.147375	0.131522
14.6	0.225201	0.232661	0.204989	0.111895	0.119582	0.103052	0.11574	0.103656	0.069084	0.135883	0.135171	0.124768	0.194088	0.203183	0.194639	0.136627	0.148508	0.132402
14.8	0.22679	0.234073	0.206243	0.112594	0.120509	0.103886	0.116533	0.104321	0.069396	0.136658	0.135638	0.125454	0.195151	0.20418	0.195551	0.137352	0.149538	0.133899
15	0.227974	0.235405	0.207684	0.113531	0.121601	0.104928	0.117479	0.104996	0.069977	0.137537	0.136649	0.12633	0.196253	0.204932	0.196376	0.138092	0.150537	0.134439
15.2	0.22963	0.236561	0.209059	0.114317	0.122447	0.105998	0.118624	0.105744	0.070262	0.138685	0.13742	0.127116	0.19708	0.205845	0.197291	0.138736	0.151207	0.135443
15.4	0.231407	0.237955	0.210286	0.114899	0.123409	0.106678	0.119403	0.10649	0.070944	0.139662	0.138274	0.127735	0.198182	0.207197	0.198502	0.13924	0.152219	0.137804
15.6	0.232791	0.239431	0.211426	0.115332	0.124089	0.10698	0.120452	0.107209	0.071295	0.140856	0.138987	0.128483	0.199311	0.208477	0.199864	0.139968	0.153125	0.138687
15.8	0.234163	0.240769	0.212609	0.11588	0.124852	0.107781	0.12121	0.107893	0.071636	0.141801	0.139774	0.12971	0.200813	0.209858	0.20094	0.140684	0.153698	0.139209
16	0.235355	0.241804	0.213747	0.116417	0.125646	0.107996	0.122184	0.108397	0.072066	0.142627	0.14053	0.130598	0.201913	0.211106	0.202162	0.141403	0.154838	0.14182
16.2	0.236997	0.242827	0.214854	0.117195	0.12635	0.108515	0.123079	0.108637	0.0725	0.143559	0.141125	0.13124	0.203535	0.212898	0.203624	0.142343	0.15564	0.141806
16.4	0.238166	0.244244	0.215641	0.118256	0.126893	0.108944	0.123791	0.10939	0.072904	0.144216	0.142246	0.132059	0.204686	0.214761	0.204763	0.143344	0.156462	0.14191
16.6	0.239282	0.245607	0.216765	0.11938	0.127707	0.109695	0.124748	0.110223	0.073803	0.144987	0.14283	0.133221	0.205965	0.216102	0.205723	0.144241	0.157541	0.145348
16.8	0.240641	0.246915	0.218026	0.120381	0.12822	0.110376	0.125594	0.110771	0.074408	0.145758	0.143615	0.134179	0.206853	0.217642	0.206826	0.144537	0.158175	0.145882
17	0.242029	0.248359	0.21959	0.121311	0.129099	0.111169	0.12649	0.111821	0.075023	0.146579	0.14433	0.134878	0.207784	0.218651	0.208378	0.144731	0.158583	0.145439
17.2	0.243383	0.250194	0.220767	0.122005	0.130024	0.111917	0.127403	0.112614	0.075779	0.147088	0.145474	0.135543	0.208982	0.220183	0.209645	0.145464	0.159145	0.148555
17.4	0.24471	0.251772	0.222241	0.122862	0.130785	0.11234	0.128273	0.113504	0.076655	0.147738	0.145967	0.136654	0.209615	0.221346	0.211157	0.146125	0.159759	0.149742
17.6	0.245868	0.253276	0.223237	0.123317	0.131466	0.113396	0.129028	0.113973	0.077366	0.148203	0.147166	0.137649	0.210522	0.222061	0.212383	0.146913	0.160253	0.147943
17.8	0.246992	0.254791	0.224611	0.124458	0.131744	0.114551	0.129551	0.114623	0.078037	0.148554	0.148147	0.138604	0.211772	0.223738	0.213611	0.147753	0.161083	0.149439
18	0.24851	0.256654	0.225643	0.125158	0.133017	0.115879	0.130596	0.115297	0.078059	0.149217	0.14925	0.139207	0.212631	0.224659	0.21453	0.148726	0.161819	0.151115
18.2	0.249772	0.258227	0.226817	0.126216	0.13398	0.116781	0.13123	0.116001	0.078503	0.149973	0.149953	0.139975	0.214196	0.225531	0.215304	0.149635	0.162314	0.149718
18.4	0.251292	0.259545	0.227511	0.126829	0.134689	0.117796	0.131873	0.116518	0.078539	0.150322	0.150509	0.140796	0.215357	0.2267	0.216341	0.15024	0.163305	0.150458
18.6	0.2526	0.261031	0.228671	0.12782	0.135806	0.118847	0.132569	0.11687	0.078847	0.150689	0.151037	0.141457	0.215963	0.227321	0.21732	0.150984	0.163854	0.15176
18.8	0.253944	0.262187	0.230089	0.128539	0.136766	0.119941	0.133303	0.117446	0.078969	0.151253	0.152058	0.142203	0.217297	0.228251	0.218219	0.151619	0.164647	0.150538
19	0.255118	0.263243	0.231216	0.129494	0.137797	0.12131	0.134345	0.11804	0.079097	0.152067	0.152944	0.14305	0.218406	0.229302	0.21893	0.152274	0.165296	0.151711
19.2	0.256457	0.264479	0.232124	0.130509	0.13863	0.121912	0.134932	0.118777	0.079036	0.152947	0.153324	0.143993	0.219206	0.230206	0.21999	0.153418	0.166226	0.154554
19.4	0.257638	0.265807	0.233222	0.130986	0.13994	0.122246	0.135579	0.119224	0.079319	0.153742	0.153846	0.144666	0.220477	0.231225	0.221053	0.154503	0.16725	0.153239
19.6	0.258396	0.267109	0.234193	0.13172	0.140486	0.122866	0.136429	0.119923	0.079252	0.154433	0.153987	0.145591	0.221766	0.232594	0.221842	0.155278	0.168114	0.153983
19.8	0.259183	0.268086	0.235254	0.132613	0.141228	0.123549	0.137074	0.120634	0.079318	0.155448	0.154242	0.146575	0.223399	0.233564	0.222572	0.155766	0.168949	0.155839
20	0.260253	0.268932	0.236106	0.133419	0.141992	0.123979	0.138052	0.121206	0.079872	0.156166	0.15451	0.147092	0.224364	0.234662	0.223263	0.156761	0.169968	0.154963
20.2	0.261495	0.270135	0.236995	0.134337	0.142457	0.124684	0.138994	0.122022	0.080047	0.157078	0.155192	0.147498	0.225567	0.235745	0.224511	0.157667	0.170759	0.154668
20.4	0.262109	0.271504	0.238059	0.135134	0.143293	0.124968	0.139721	0.122873	0.080393	0.157733	0.155837	0.147642	0.22633	0.236491	0.22532	0.158519	0.171637	0.157444
20.6	0.263276	0.272796	0.239022	0.136084	0.144043	0.125337	0.140578	0.123463	0.080975	0.158788	0.156379	0.14844	0.227698	0.237223	0.226482	0.159465	0.172965	0.15933
20.8	0.264518	0.274212	0.240278	0.136645	0.144802	0.126091	0.141303	0.124262	0.081288	0.159698	0.157378	0.148337	0.228889	0.238306	0.227894	0.160049	0.173408	0.1578
21	0.266237	0.275521	0.241813	0.137257	0.146089	0.126889	0.142022	0.124935	0.081701	0.16076	0.15822	0.148535	0.23008	0.239043	0.228786	0.160401	0.174439	0.159172
21.2	0.267521	0.277083	0.24288	0.137532	0.147042	0.127631	0.142918	0.125439	0.082192	0.161471	0.158833	0.148508	0.230904	0.240172	0.229793	0.16137	0.175337	0.162052
21.4	0.268758	0.278391	0.244279	0.138637	0.147622	0.128158	0.144053	0.125729	0.083058	0.162317	0.159638	0.148769	0.231428	0.24111	0.230714	0.161995	0.175829	0.161162
21.6	0.269783	0.279606	0.245574	0.139423	0.148323	0.129077	0.144994	0.125857	0.083993	0.162966	0.16088	0.149054	0.232547	0.242187	0.231671	0.16246	0.176537	0.161235
21.8	0.270971	0.280899	0.24707	0.140377	0.149065	0.129877	0.145638	0.126348	0.085007	0.16366	0.162174	0.149311	0.233507	0.243629	0.23258	0.163174	0.177533	0.163533
22	0.272266	0.282292	0.24785	0.140851	0.149971	0.130661	0.146697	0.126847	0.085863	0.164738	0.163099	0.149798	0.234335	0.2443	0.233263	0.163883	0.178281	0.16282
22.2	0.273679	0.283426	0.248618	0.141652	0.150764	0.131391	0.147209	0.127152	0.086716	0.165256	0.163727	0.150522	0.235418	0.245399	0.234557	0.164126	0.178846	0.162657
22.4	0.274986	0.284597	0.249521	0.142207	0.151334	0.13228	0.148273	0.12747	0.0871	0.165794	0.164624	0.151476	0.236147	0.246551	0.235825	0.164647	0.179752	0.165041
22.6	0.276452	0.285885	0.250837	0.1432	0.152149	0.133051	0.148955	0.128006	0.087671	0.166829	0.165674	0.15273	0.236723	0.24763	0.236966	0.164979	0.180487	0.164424
22.8	0.27825	0.286705	0.251951	0.143806	0.152878	0.134	0.149896	0.129058	0.088258	0.167696	0.166889	0.153831	0.237719	0.248871	0.237895	0.165414	0.181211	0.163973
23	0.279356	0.287792	0.252567	0.144486	0.153787	0.134316	0.150807	0.129682	0.088395	0.168412	0.167067	0.155116	0.238472	0.2502	0.23866	0.165709	0.182097	0.166542
23.2	0.280706	0.289229	0.253507	0.145546	0.154365	0.134546	0.151053	0.130276	0.088915	0.169226	0.167769	0.155869	0.239303	0.251122	0.239593	0.166662	0.182797	0.166738
23.4	0.281734	0.290263	0.254671	0.146025	0.155619	0.134977	0.151668	0.130671	0.089119	0.169889	0.168122	0.157012	0.240353	0.252566	0.240306	0.167386	0.183325	0.164674
23.6	0.282708	0.291605	0.255694	0.147009	0.155894	0.135872	0.1522	0.131651	0.089446	0.170208	0.168649	0.158269	0.241487	0.253896	0.241117	0.167811	0.184013	0.167259
23.8	0.283886	0.292449	0.256602	0.147747	0.156467	0.136289	0.15237	0.132366	0.090004	0.171157	0.168987	0.15933	0.242523	0.254726	0.242298	0.168517	0.184704	0.167905
24	0.284788	0.29333	0.257545	0.148685	0.157291	0.136861	0.153138	0.133248	0.09051	0.171468	0.169616	0.16027	0.243041	0.25565	0.243355	0.169746	0.185106	0.166696
24.2	0.285878	0.294392	0.258538	0.149272	0.15795	0.137472	0.153611	0.134141	0.090319	0.17217	0.170677	0.161015	0.243932	0.256368	0.244586	0.170719	0.185955	0.1685
24.4	0.287075	0.295681	0.259629	0.149854	0.158843	0.13815	0.154121	0.134289	0.090343	0.172761	0.171145	0.161767	0.244931	0.257482	0.245007	0.171715	0.18689	0.170766
24.6	0.288353	0.296861	0.260528	0.150323	0.159724	0.138985	0.154608	0.134857	0.090548	0.173555	0.171786	0.162738	0.245892	0.258743	0.246193	0.172831	0.187613	0.169658
24.8	0.289575	0.298046	0.261934	0.15072	0.160607	0.14014	0.155608	0.135293	0.09039	0.174192	0.172109	0.162607	0.246868	0.25982	0.247281	0.173683	0.187893	0.170132
25	0.290885	0.298974	0.263396	0.151244	0.161611	0.140645	0.156178	0.135295	0.090516	0.17473	0.172745	0.163115	0.247843	0.260686	0.248045	0.17435	0.188718	0.173343
25.2	0.291886	0.300167	0.264571	0.15184	0.162066	0.141171	0.157034	0.135623	0.091164	0.175019	0.17317	0.163553	0.248491	0.261412	0.249087	0.175333	0.189253	0.173979
25.4	0.292974	0.301243	0.26576	0.152663	0.162723	0.14203	0.158023	0.136048	0.09175	0.175488	0.173736	0.16378	0.249715	0.262022	0.249822	0.176079	0.189731	0.174352
25.6	0.29357	0.302315	0.266667	0.153215	0.163508	0.142741	0.158687	0.136497	0.092344	0.176016	0.174058	0.16406	0.250629	0.26268	0.250965	0.176719	0.190597	0.176941
25.8	0.294556	0.303362	0.267449	0.153425	0.164331	0.143293	0.159341	0.137097	0.092858	0.176707	0.17479	0.164377	0.251531	0.263379	0.252095	0.177554	0.191257	0.177432
26	0.295637	0.304532	0.268225	0.153817	0.164812	0.143877	0.160617	0.137714	0.093195	0.177364	0.17508	0.165259	0.252837	0.264091	0.253271	0.178108	0.19192	0.176159
26.2	0.297036	0.30559	0.26932	0.154657	0.165393	0.14439	0.161521	0.138324	0.093482	0.178105	0.17534	0.165473	0.254151	0.265235	0.254316	0.178395	0.192292	0.178661
26.4	0.298255	0.306655	0.270181	0.155198	0.165663	0.14496	0.162695	0.138848	0.093843	0.178778	0.176167	0.166118	0.255033	0.266425	0.254898	0.179347	0.192852	0.179898
26.6	0.299643	0.307857	0.271338	0.156313	0.166298	0.145361	0.163201	0.139379	0.094405	0.17956	0.176651	0.166699	0.255982	0.267519	0.2561	0.17978	0.193522	0.178435
26.8	0.300899	0.308965	0.272418	0.156913	0.166897	0.145982	0.164061	0.140156	0.094972	0.180388	0.176797	0.1671	0.257399	0.268582	0.256971	0.180239	0.194077	0.179703
27	0.301778	0.31032	0.273223	0.157583	0.167305	0.146793	0.164976	0.140575	0.095278	0.18078	0.176681	0.16719	0.258814	0.269442	0.257718	0.180562	0.194622	0.182291
27.2	0.303124	0.311509	0.27455	0.158651	0.167568	0.147647	0.165653	0.141275	0.095616	0.181445	0.177586	0.167334	0.259973	0.270351	0.258767	0.181479	0.195079	0.181781
27.4	0.304068	0.312395	0.275484	0.159426	0.168343	0.148315	0.166377	0.141832	0.095903	0.181919	0.178224	0.168126	0.260965	0.27118	0.259745	0.1818	0.195725	0.181471
27.6	0.305287	0.313645	0.276204	0.159991	0.168573	0.14897	0.166786	0.143124	0.096185	0.182679	0.178821	0.168531	0.262111	0.272184	0.260749	0.181981	0.196368	0.183982
27.8	0.306173	0.314546	0.277193	0.160933	0.169326	0.149932	0.167503	0.144081	0.096497	0.183928	0.179572	0.169077	0.263007	0.273319	0.261698	0.182668	0.197267	0.184392
28	0.307341	0.315695	0.278106	0.16157	0.170161	0.150754	0.168423	0.145392	0.096788	0.184793	0.180204	0.169888	0.263728	0.274479	0.26237	0.183315	0.19802	0.183141
28.2	0.308758	0.316702	0.279002	0.162196	0.170908	0.152056	0.16896	0.146253	0.09678	0.185639	0.181328	0.170588	0.264549	0.275261	0.262789	0.183658	0.198819	0.185311
28.4	0.309644	0.317768	0.279839	0.163032	0.171522	0.153309	0.169552	0.1467	0.09718	0.18617	0.182004	0.171178	0.265314	0.276225	0.263156	0.184261	0.199695	0.186465
28.6	0.310986	0.319031	0.280832	0.163688	0.17242	0.153973	0.170159	0.147682	0.097886	0.187013	0.182875	0.17195	0.26582	0.277368	0.264305	0.184944	0.20044	0.185045
28.8	0.312315	0.320094	0.282071	0.164522	0.17307	0.154424	0.170817	0.148228	0.098417	0.187789	0.18373	0.172411	0.266758	0.278096	0.265363	0.185545	0.201022	0.187337
29	0.31339	0.321218	0.283242	0.165159	0.173777	0.154874	0.171145	0.148602	0.099252	0.188304	0.18462	0.172946	0.267568	0.278549	0.266227	0.18614	0.20197	0.189433
29.2	0.314217	0.322334	0.284189	0.165941	0.174409	0.15583	0.171876	0.149361	0.100196	0.18881	0.185314	0.173667	0.26851	0.279239	0.266969	0.186705	0.203048	0.188351
29.4	0.315106	0.323486	0.284814	0.166382	0.17547	0.156555	0.172491	0.149851	0.100804	0.189112	0.186302	0.174095	0.269513	0.28003	0.267944	0.187205	0.203792	0.190966
29.6	0.315773	0.324527	0.285393	0.167153	0.176379	0.157178	0.17281	0.150057	0.101313	0.189935	0.186773	0.174595	0.26995	0.280996	0.268805	0.187746	0.204312	0.191991
29.8	0.316705	0.32582	0.286495	0.167313	0.177352	0.157245	0.173388	0.150361	0.101452	0.190809	0.187883	0.175457	0.270826	0.281875	0.270025	0.188762	0.204913	0.190935
30	0.317478	0.327093	0.287458	0.168565	0.177923	0.15755	0.173963	0.150893	0.102158	0.191467	0.188081	0.176229	0.27158	0.282932	0.271226	0.189642	0.205434	0.192497
30.2	0.318723	0.328057	0.288257	0.169172	0.17873	0.157976	0.174707	0.151281	0.10283	0.192328	0.18851	0.176566	0.272571	0.284172	0.27212	0.190754	0.205803	0.195138
30.4	0.319743	0.329398	0.288984	0.169883	0.179208	0.15859	0.175042	0.151453	0.10367	0.192919	0.189034	0.177339	0.273187	0.285163	0.273189	0.191845	0.206712	0.194002
30.6	0.320813	0.330538	0.29019	0.17043	0.179814	0.159283	0.175471	0.151976	0.104415	0.193515	0.189162	0.177718	0.274082	0.286487	0.274485	0.19267	0.207304	0.193765
30.8	0.321894	0.331706	0.291014	0.170984	0.180467	0.160109	0.176227	0.15252	0.104579	0.194025	0.189399	0.178358	0.27513	0.287663	0.275167	0.193284	0.207736	0.196269
31	0.32292	0.332904	0.29177	0.171618	0.181006	0.160732	0.176919	0.153105	0.104623	0.19438	0.190034	0.178402	0.276149	0.288464	0.275853	0.194113	0.208368	0.196093
31.2	0.323948	0.333892	0.29295	0.172233	0.181482	0.160877	0.177773	0.153574	0.104562	0.194854	0.190834	0.17925	0.276873	0.289481	0.276985	0.194738	0.209077	0.195606
31.4	0.324822	0.335103	0.293692	0.172964	0.182337	0.161279	0.17885	0.153985	0.10477	0.195549	0.191429	0.179522	0.277548	0.290259	0.277703	0.195087	0.209783	0.196731
31.6	0.325815	0.336363	0.294867	0.173344	0.182928	0.162045	0.179948	0.154932	0.104637	0.196211	0.191915	0.180246	0.278497	0.291307	0.278694	0.195755	0.210661	0.197207
31.8	0.326835	0.337544	0.296197	0.174213	0.183866	0.162984	0.180899	0.1559	0.10464	0.196924	0.192903	0.181037	0.27942	0.292098	0.279741	0.196479	0.211469	0.197283
32	0.328207	0.338724	0.297037	0.174764	0.184864	0.163663	0.181499	0.156596	0.104826	0.197428	0.193634	0.181662	0.280466	0.292536	0.280641	0.197133	0.212115	0.197233
32.2	0.329391	0.339668	0.298329	0.175691	0.184865	0.16459	0.181977	0.157426	0.104559	0.197952	0.194846	0.182144	0.281426	0.293246	0.281214	0.197682	0.213034	0.197648
32.4	0.330427	0.340623	0.299285	0.17659	0.185104	0.165238	0.182937	0.157847	0.105192	0.198348	0.195463	0.183053	0.282138	0.293871	0.282138	0.198331	0.214119	0.197098
32.6	0.332202	0.341812	0.30029	0.177238	0.185626	0.165868	0.183475	0.158535	0.105474	0.198885	0.19617	0.183836	0.283257	0.294735	0.283139	0.198755	0.214914	0.197383
32.8	0.332821	0.342768	0.301502	0.177715	0.185986	0.166609	0.183909	0.15898	0.105787	0.199182	0.196649	0.184186	0.284398	0.295339	0.283714	0.199169	0.215799	0.198292
33	0.33426	0.343852	0.30257	0.178547	0.186505	0.167567	0.184788	0.159278	0.105751	0.199521	0.197482	0.184694	0.285153	0.29594	0.284464	0.199637	0.216797	0.198014
33.2	0.335291	0.344739	0.303485	0.17922	0.187098	0.168058	0.185445	0.159803	0.105662	0.199722	0.198166	0.185411	0.28631	0.296768	0.285168	0.199898	0.217468	0.199013
33.4	0.336419	0.345968	0.304308	0.179954	0.187772	0.168481	0.185928	0.160182	0.10582	0.200055	0.198437	0.186064	0.287218	0.297476	0.286165	0.200196	0.217753	0.200605
33.6	0.33748	0.347187	0.30518	0.180556	0.188478	0.169253	0.186494	0.16075	0.105299	0.200829	0.198423	0.186461	0.288002	0.298232	0.286814	0.200826	0.218301	0.200078
33.8	0.338391	0.348447	0.306268	0.181247	0.189244	0.169456	0.187536	0.16116	0.105466	0.201487	0.198684	0.187043	0.289056	0.299031	0.287842	0.201952	0.219227	0.201297
34	0.339488	0.349338	0.307267	0.182373	0.189763	0.170205	0.188328	0.161944	0.105922	0.202238	0.198848	0.187732	0.290053	0.300068	0.288666	0.202742	0.219673	0.204033
34.2	0.340668	0.350398	0.308073	0.182766	0.190316	0.170963	0.189128	0.162338	0.106543	0.203023	0.199236	0.188324	0.290693	0.300737	0.289416	0.203511	0.220103	0.203529
34.4	0.341705	0.351551	0.308961	0.18326	0.191057	0.171573	0.189638	0.162607	0.107161	0.203471	0.19932	0.188721	0.291386	0.301811	0.290289	0.204032	0.220596	0.204111
34.6	0.3428	0.352381	0.31005	0.183757	0.192045	0.17231	0.190732	0.162839	0.107664	0.204096	0.199532	0.189061	0.292129	0.303024	0.29102	0.204756	0.220996	0.206609
34.8	0.343659	0.353559	0.310824	0.184276	0.192946	0.172657	0.191571	0.1632	0.107917	0.204557	0.200102	0.189607	0.293058	0.303869	0.291813	0.205255	0.221245	0.207225
35	0.344627	0.354496	0.31173	0.185057	0.193584	0.173035	0.192671	0.163899	0.108377	0.204981	0.200936	0.190123	0.293807	0.304723	0.292359	0.206083	0.221879	0.206586
35.2	0.345094	0.355666	0.312739	0.185538	0.194237	0.173619	0.193602	0.164209	0.108752	0.205553	0.201439	0.190841	0.294361	0.305638	0.293179	0.206565	0.222302	0.209658
35.4	0.346192	0.356647	0.313682	0.186299	0.195312	0.174258	0.194464	0.164887	0.109672	0.206287	0.202004	0.190839	0.295009	0.306331	0.29379	0.207269	0.22265	0.21098
35.6	0.347039	0.35789	0.314737	0.186757	0.196178	0.174851	0.195378	0.165627	0.110205	0.20693	0.202832	0.191501	0.296049	0.307161	0.29467	0.20807	0.223255	0.210138
35.8	0.347835	0.359052	0.315396	0.187192	0.196856	0.175488	0.195988	0.16631	0.110428	0.207796	0.203525	0.192095	0.296437	0.30806	0.295528	0.208517	0.223769	0.212153
36	0.348568	0.360135	0.315997	0.187704	0.196981	0.176306	0.196519	0.166811	0.111198	0.208558	0.204027	0.192255	0.297389	0.309089	0.296387	0.209111	0.224765	0.213486
36.2	0.349418	0.360744	0.316973	0.188376	0.197189	0.176683	0.197034	0.167658	0.111901	0.209393	0.20491	0.192906	0.298078	0.310209	0.297022	0.209686	0.225753	0.211982
36.4	0.350339	0.36157	0.317525	0.189221	0.197837	0.177315	0.197559	0.167894	0.112816	0.210044	0.205115	0.194072	0.298752	0.310753	0.297771	0.210415	0.226094	0.213231
36.6	0.351255	0.362752	0.318284	0.189516	0.198375	0.178087	0.197557	0.168557	0.113377	0.210481	0.205889	0.194815	0.29972	0.311693	0.298532	0.210861	0.226886	0.21421
36.8	0.352055	0.363836	0.319293	0.190021	0.199021	0.178848	0.198079	0.169262	0.113923	0.211054	0.206564	0.195412	0.300576	0.312378	0.299198	0.211163	0.227646	0.212109
37	0.353454	0.364738	0.319982	0.190796	0.199406	0.179415	0.198403	0.169483	0.113976	0.211782	0.207293	0.196166	0.301214	0.313426	0.300186	0.211184	0.228201	0.212466
37.2	0.354277	0.365575	0.320764	0.191455	0.199755	0.179746	0.198917	0.170011	0.114301	0.212312	0.20765	0.196957	0.302079	0.314355	0.301036	0.211418	0.228496	0.214613
37.4	0.355295	0.366767	0.321435	0.192007	0.200679	0.180412	0.199418	0.170458	0.114251	0.212838	0.20776	0.197365	0.303156	0.315313	0.301743	0.211639	0.22893	0.212827
37.6	0.356152	0.367749	0.322288	0.192518	0.201492	0.181307	0.199948	0.17086	0.114016	0.213284	0.208326	0.197809	0.303917	0.316054	0.30228	0.212557	0.230053	0.213449
37.8	0.357321	0.368477	0.32327	0.193109	0.201977	0.181847	0.200488	0.171179	0.114437	0.213826	0.208965	0.198274	0.305173	0.317053	0.303052	0.21364	0.231295	0.215851
38	0.358359	0.369432	0.32423	0.193699	0.202131	0.182778	0.200581	0.171716	0.114563	0.214591	0.21001	0.198865	0.305997	0.31783	0.303977	0.214071	0.231837	0.215185
38.2	0.359417	0.370463	0.324862	0.194261	0.202663	0.183584	0.200901	0.172064	0.11511	0.215321	0.210732	0.199442	0.306814	0.318378	0.305126	0.214591	0.232549	0.215489
38.4	0.360719	0.3713	0.32565	0.194606	0.203661	0.184274	0.201444	0.172292	0.115091	0.215849	0.211156	0.199622	0.307818	0.319398	0.306075	0.215234	0.233146	0.218061
38.6	0.362114	0.372259	0.326708	0.195286	0.204416	0.184888	0.202205	0.172528	0.115167	0.216577	0.211892	0.199931	0.308754	0.320222	0.306972	0.216186	0.233419	0.217442
38.8	0.362676	0.373164	0.327382	0.195828	0.205152	0.185584	0.202759	0.173565	0.115073	0.217072	0.212835	0.200464	0.309485	0.320997	0.307631	0.21723	0.233795	0.217165
39	0.363631	0.373858	0.328278	0.196605	0.205531	0.185893	0.203316	0.174166	0.115287	0.217259	0.213873	0.201206	0.310233	0.322113	0.3082	0.218248	0.234484	0.218753
39.2	0.364663	0.37474	0.329174	0.197025	0.205917	0.186528	0.203372	0.174298	0.115425	0.217969	0.21455	0.201686	0.311061	0.3229	0.308927	0.218977	0.234626	0.219179
39.4	0.366074	0.37555	0.329896	0.197792	0.206453	0.187003	0.203892	0.174924	0.115557	0.218617	0.215077	0.201827	0.311906	0.323948	0.309738	0.219817	0.235087	0.217912
39.6	0.366752	0.376575	0.330549	0.198589	0.206997	0.187588	0.204509	0.175519	0.115835	0.219215	0.215673	0.202624	0.312444	0.324725	0.31041	0.220372	0.235641	0.218862
39.8	0.367693	0.377414	0.331369	0.199081	0.207158	0.188195	0.204793	0.176156	0.11581	0.219914	0.216032	0.20319	0.312805	0.325329	0.311539	0.220907	0.236287	0.220764
40	0.368661	0.378337	0.332168	0.199818	0.207713	0.188493	0.205209	0.176816	0.116382	0.220419	0.216539	0.203615	0.31362	0.32619	0.312609	0.221417	0.236679	0.21977
40.2	0.369793	0.379284	0.333025	0.20091	0.208847	0.188792	0.205542	0.177234	0.116848	0.221133	0.217047	0.204478	0.314276	0.326951	0.313398	0.221826	0.236824	0.220001
40.4	0.370763	0.380216	0.33367	0.201703	0.209222	0.189224	0.205943	0.177735	0.116928	0.221762	0.217063	0.205461	0.31505	0.327675	0.314159	0.222363	0.236825	0.221645
40.6	0.372086	0.381229	0.334417	0.202318	0.209652	0.189777	0.206441	0.178346	0.117602	0.221966	0.217833	0.205972	0.31586	0.32851	0.315112	0.222461	0.237404	0.22107
40.8	0.373182	0.38219	0.33545	0.203181	0.210385	0.190517	0.207254	0.178799	0.117741	0.222774	0.218183	0.206452	0.317053	0.329277	0.315883	0.22286	0.237647	0.22131
41	0.374181	0.383167	0.336237	0.204107	0.210943	0.190579	0.207927	0.17913	0.118016	0.223346	0.218411	0.207176	0.317697	0.330258	0.317121	0.223239	0.238157	0.222659
41.2	0.374996	0.383905	0.337207	0.205033	0.211853	0.190817	0.208908	0.17966	0.118356	0.223841	0.218595	0.208035	0.318437	0.331037	0.317933	0.223857	0.239018	0.222714
41.4	0.375714	0.384969	0.33795	0.205265	0.212893	0.191355	0.209894	0.179856	0.118743	0.224037	0.218962	0.208467	0.319614	0.331544	0.31883	0.224234	0.240049	0.223342
41.6	0.3766	0.385913	0.338738	0.205928	0.213396	0.19219	0.210382	0.180378	0.119565	0.224541	0.21962	0.20911	0.320166	0.332279	0.319493	0.225064	0.24129	0.224635
41.8	0.377755	0.387008	0.33953	0.206467	0.21383	0.192494	0.210874	0.181103	0.120068	0.225	0.219984	0.209703	0.321199	0.333093	0.319951	0.225861	0.24236	0.224676
42	0.378678	0.388309	0.340497	0.207019	0.214333	0.19264	0.211495	0.181447	0.120189	0.225611	0.220501	0.210627	0.32202	0.333994	0.3207	0.226353	0.243099	0.225522
42.2	0.379594	0.389446	0.341451	0.207592	0.215103	0.192895	0.212291	0.181725	0.120607	0.226252	0.22077	0.211271	0.323096	0.334662	0.321536	0.226919	0.243642	0.226876
42.4	0.380147	0.390599	0.342685	0.207985	0.215667	0.193075	0.213079	0.181982	0.120581	0.226548	0.220989	0.211635	0.32398	0.335731	0.322081	0.227624	0.244054	0.226941
42.6	0.380884	0.391756	0.343515	0.208683	0.216138	0.193603	0.214395	0.182133	0.121179	0.227232	0.221948	0.212093	0.324723	0.33619	0.323134	0.228212	0.244882	0.228026
42.8	0.381488	0.392769	0.344492	0.209248	0.216261	0.193853	0.215273	0.182766	0.121216	0.227755	0.22262	0.212606	0.32567	0.336717	0.32368	0.229069	0.245478	0.229261
43	0.382775	0.393563	0.345592	0.209877	0.216154	0.193952	0.21595	0.182959	0.121885	0.228225	0.223499	0.21302	0.326843	0.337799	0.324309	0.230166	0.245846	0.22903
43.2	0.383794	0.394559	0.346286	0.210056	0.216729	0.194828	0.216675	0.183223	0.121944	0.228742	0.224197	0.213387	0.327778	0.338056	0.324656	0.230409	0.246296	0.228945
43.4	0.384675	0.395542	0.347228	0.210591	0.217167	0.195554	0.217667	0.183534	0.122239	0.229277	0.224936	0.213873	0.32814	0.338549	0.325643	0.230913	0.246802	0.231515
43.6	0.385478	0.396532	0.348125	0.211263	0.217921	0.196147	0.218248	0.184137	0.12294	0.22977	0.225743	0.214536	0.328485	0.339041	0.326173	0.231208	0.24726	0.233816
43.8	0.386459	0.397524	0.348756	0.211674	0.218356	0.196865	0.218819	0.184678	0.123272	0.230133	0.226514	0.214704	0.329032	0.339738	0.327122	0.23159	0.247889	0.23314
44	0.387484	0.39845	0.349247	0.212337	0.21889	0.197666	0.219256	0.185064	0.123593	0.230479	0.227109	0.215336	0.32969	0.340718	0.327964	0.231748	0.248213	0.233945
44.2	0.38849	0.399303	0.349947	0.212849	0.219419	0.19834	0.219878	0.185496	0.124176	0.231099	0.227694	0.215268	0.330375	0.341577	0.328614	0.232029	0.248582	0.236877
44.4	0.389498	0.39977	0.350636	0.213293	0.219605	0.199157	0.220493	0.185758	0.124429	0.231498	0.228306	0.215709	0.33108	0.342243	0.32939	0.232812	0.249248	0.235854
44.6	0.390539	0.400655	0.35146	0.21407	0.220259	0.200097	0.220994	0.186116	0.124973	0.232047	0.229164	0.215729	0.331812	0.343064	0.330401	0.23334	0.249983	0.236159
44.8	0.391076	0.401499	0.352432	0.214839	0.22095	0.2009	0.221538	0.186783	0.124975	0.232998	0.229904	0.216357	0.332678	0.34397	0.331348	0.234178	0.250528	0.238402
45	0.39181	0.402159	0.352978	0.215488	0.221743	0.201326	0.221757	0.187419	0.125629	0.233634	0.230513	0.216831	0.333326	0.344879	0.332474	0.234854	0.251431	0.23638
45.2	0.392295	0.402955	0.353832	0.215804	0.22273	0.202199	0.222431	0.18779	0.125882	0.23419	0.231217	0.217229	0.334014	0.345672	0.33269	0.235389	0.252328	0.235537
45.4	0.393211	0.404076	0.354428	0.215988	0.223259	0.203061	0.222517	0.188304	0.126109	0.234692	0.231808	0.217545	0.334887	0.346231	0.333284	0.235724	0.25328	0.237384
45.6	0.394689	0.405065	0.354916	0.216378	0.223916	0.203655	0.222169	0.189106	0.126192	0.235352	0.232524	0.218471	0.335441	0.34751	0.33392	0.236302	0.254232	0.235352
45.8	0.395713	0.406259	0.35597	0.216912	0.22463	0.203673	0.222476	0.189412	0.125645	0.236011	0.232778	0.219515	0.336105	0.348209	0.334704	0.237081	0.254945	0.234379
46	0.396498	0.407294	0.356838	0.217216	0.225289	0.20361	0.222959	0.18965	0.125427	0.236572	0.233252	0.22034	0.337094	0.349461	0.335567	0.237482	0.255643	0.235939
46.2	0.397421	0.408225	0.3577	0.218129	0.225863	0.204286	0.223423	0.190034	0.125631	0.237329	0.233897	0.220815	0.33799	0.350112	0.336554	0.237846	0.25635	0.234958
46.4	0.398228	0.408987	0.358534	0.218659	0.226372	0.20462	0.223322	0.190457	0.125529	0.237893	0.23451	0.221488	0.338861	0.351097	0.337402	0.238316	0.257039	0.234151
46.6	0.399161	0.409975	0.359267	0.219262	0.226903	0.205213	0.224172	0.190885	0.12534	0.238522	0.235098	0.222143	0.339563	0.35152	0.338207	0.238823	0.257745	0.236434
46.8	0.400627	0.410956	0.360287	0.219752	0.227365	0.205149	0.224575	0.191358	0.12535	0.239183	0.235231	0.222602	0.340846	0.352478	0.338489	0.239667	0.258041	0.236585
47	0.401621	0.411947	0.361015	0.220242	0.227988	0.205607	0.224761	0.191765	0.126098	0.23981	0.236118	0.223009	0.341577	0.35323	0.338711	0.240214	0.258592	0.235983
47.2	0.402659	0.412948	0.361451	0.220823	0.228921	0.206123	0.225492	0.192096	0.126299	0.240173	0.236913	0.223538	0.342213	0.353576	0.338901	0.240313	0.259116	0.238199
47.4	0.403724	0.414015	0.362287	0.221745	0.229229	0.206566	0.226266	0.192247	0.126611	0.240644	0.237351	0.224099	0.342934	0.354616	0.340047	0.240945	0.259312	0.240928
47.6	0.404326	0.414988	0.362771	0.222559	0.229732	0.207276	0.226688	0.193137	0.127285	0.241354	0.237694	0.224282	0.343902	0.355408	0.340536	0.241316	0.259892	0.240325
47.8	0.405157	0.415874	0.363266	0.223267	0.230205	0.207583	0.227502	0.193882	0.128128	0.241817	0.23779	0.22474	0.344781	0.356177	0.341348	0.241877	0.260197	0.240719
48	0.406114	0.41685	0.363944	0.224046	0.230739	0.208074	0.228326	0.194285	0.128533	0.242447	0.237931	0.225106	0.345688	0.35711	0.342051	0.242123	0.260441	0.244269
48.2	0.406883	0.417634	0.364554	0.224729	0.231589	0.208655	0.229286	0.194779	0.129681	0.242881	0.238239	0.22519	0.346505	0.357974	0.34274	0.242768	0.260724	0.244921
48.4	0.40758	0.418277	0.365051	0.225498	0.232298	0.209685	0.229882	0.19495	0.130477	0.243547	0.238665	0.225672	0.347097	0.35854	0.343285	0.243924	0.261506	0.244614
48.6	0.408229	0.419194	0.365645	0.226151	0.233216	0.210325	0.230761	0.19554	0.131361	0.244233	0.239336	0.22589	0.34743	0.359302	0.343855	0.244156	0.26197	0.248107
48.8	0.408933	0.419989	0.366391	0.226318	0.233984	0.211154	0.231373	0.196225	0.132007	0.244833	0.23981	0.226411	0.348337	0.359799	0.344256	0.244636	0.262483	0.248609
49	0.409824	0.420702	0.367206	0.226438	0.234826	0.211886	0.2321	0.196621	0.132664	0.245287	0.24007	0.226349	0.348846	0.360431	0.345003	0.245054	0.262893	0.24732
49.2	0.410413	0.421634	0.368373	0.226756	0.235357	0.212842	0.23291	0.197024	0.132421	0.24572	0.240521	0.226953	0.349164	0.360899	0.345667	0.245523	0.263627	0.250088
49.4	0.411455	0.422587	0.369169	0.227185	0.235581	0.213669	0.233166	0.197478	0.132383	0.246228	0.240932	0.227921	0.34975	0.361561	0.346724	0.245843	0.264474	0.251031
49.6	0.41241	0.423262	0.370091	0.227733	0.236397	0.214116	0.233937	0.197719	0.132257	0.246935	0.241362	0.228984	0.350109	0.362469	0.347931	0.246698	0.265001	0.250374
49.8	0.412998	0.424201	0.371272	0.228492	0.23705	0.214197	0.234953	0.197552	0.131986	0.247414	0.241817	0.229859	0.350716	0.363015	0.348555	0.247334	0.265229	0.25257
50	0.413578	0.424877	0.371814	0.229024	0.23768	0.214572	0.235686	0.197953	0.132163	0.247694	0.242129	0.230748	0.3513	0.364105	0.349435	0.247601	0.265958	0.252931
50.2	0.414664	0.425677	0.372796	0.229491	0.238116	0.215088	0.235815	0.198261	0.132616	0.247996	0.242581	0.231944	0.351953	0.364574	0.350708	0.247849	0.266393	0.251746
50.4	0.415532	0.426336	0.373903	0.229789	0.238617	0.215408	0.235982	0.198428	0.13236	0.248198	0.243243	0.232903	0.352588	0.365357	0.351637	0.248384	0.266354	0.252699
50.6	0.416568	0.427404	0.375026	0.230446	0.239107	0.215627	0.236747	0.198892	0.131989	0.248658	0.24336	0.2338	0.353297	0.366059	0.352365	0.248885	0.266888	0.253109
50.8	0.417857	0.428271	0.375776	0.231393	0.239468	0.21592	0.236934	0.19892	0.132167	0.249249	0.243613	0.234849	0.354409	0.36672	0.353055	0.249342	0.267484	0.251683
51	0.418665	0.428954	0.37674	0.232357	0.239811	0.216207	0.23711	0.199161	0.132007	0.249637	0.244246	0.235575	0.354888	0.367389	0.353644	0.249815	0.267918	0.25231
51.2	0.419876	0.4296	0.377453	0.233268	0.24001	0.216864	0.237882	0.199606	0.132336	0.250166	0.244503	0.235983	0.355671	0.36815	0.354339	0.250705	0.268234	0.253055
51.4	0.420865	0.430645	0.378356	0.233823	0.240121	0.217174	0.23838	0.199654	0.132498	0.250656	0.244721	0.236196	0.356388	0.369085	0.355473	0.251201	0.268857	0.252274
51.6	0.421894	0.431547	0.379106	0.234164	0.24067	0.217903	0.238771	0.200244	0.133477	0.251397	0.24494	0.236754	0.356904	0.369761	0.356042	0.251667	0.269596	0.25131
51.8	0.422776	0.432161	0.379675	0.234892	0.241206	0.217851	0.239409	0.200764	0.1341	0.251558	0.244842	0.237066	0.35762	0.37066	0.356971	0.252185	0.269916	0.253755
52	0.423807	0.433045	0.38025	0.235278	0.241972	0.218425	0.239734	0.201085	0.134675	0.252037	0.245624	0.237303	0.358326	0.371537	0.357639	0.252637	0.270288	0.255139
52.2	0.424673	0.433859	0.380847	0.235694	0.242702	0.219275	0.240294	0.201916	0.135689	0.252459	0.246188	0.237646	0.358935	0.372483	0.358311	0.253546	0.270834	0.253696
52.4	0.425218	0.434578	0.381616	0.236084	0.243475	0.21969	0.240746	0.202443	0.135936	0.253121	0.246545	0.237782	0.359384	0.373151	0.358778	0.254458	0.271626	0.255689
52.6	0.426006	0.435443	0.382475	0.236108	0.244186	0.220168	0.24108	0.203078	0.136631	0.253531	0.247029	0.238045	0.360013	0.373684	0.359205	0.254752	0.27229	0.257829
52.8	0.426946	0.436132	0.383252	0.236127	0.245007	0.220719	0.241293	0.203443	0.136737	0.253898	0.247429	0.237915	0.361022	0.374267	0.359942	0.255654	0.272982	0.256008
53	0.427813	0.436854	0.384235	0.236482	0.245112	0.22124	0.241723	0.203893	0.136849	0.254457	0.247872	0.237725	0.361634	0.374949	0.361147	0.256361	0.273882	0.257669
53.2	0.428633	0.437654	0.384992	0.237044	0.245275	0.221651	0.242414	0.204336	0.136752	0.255102	0.248507	0.238308	0.362515	0.375641	0.361589	0.257323	0.27447	0.260301
53.4	0.429552	0.438442	0.385682	0.237507	0.245839	0.222065	0.243149	0.204708	0.136769	0.255689	0.249087	0.238852	0.363403	0.375768	0.361863	0.257701	0.274956	0.259162
53.6	0.430288	0.439223	0.386412	0.2379	0.246468	0.22253	0.243777	0.205082	0.136633	0.256435	0.249518	0.239362	0.364144	0.376839	0.362097	0.258568	0.275584	0.261142
53.8	0.430823	0.440398	0.386995	0.238149	0.246447	0.222981	0.244095	0.205674	0.136554	0.256797	0.25027	0.240082	0.36484	0.377505	0.362528	0.258683	0.276224	0.262508
54	0.431743	0.441378	0.387714	0.238427	0.24681	0.223609	0.244746	0.206334	0.136524	0.257412	0.251112	0.240769	0.365316	0.378142	0.363447	0.259171	0.276875	0.260787
54.2	0.432489	0.442601	0.388786	0.238896	0.247186	0.223729	0.245085	0.206883	0.136324	0.257575	0.251656	0.241546	0.366348	0.378656	0.364329	0.25979	0.277146	0.262181
54.4	0.433135	0.443438	0.389705	0.239567	0.247755	0.224312	0.245701	0.207172	0.13628	0.258596	0.252327	0.242198	0.367115	0.379452	0.364721	0.260196	0.277702	0.264165
54.6	0.43396	0.44444	0.390536	0.240241	0.248013	0.224553	0.245817	0.207701	0.136228	0.25908	0.252401	0.242898	0.367799	0.379866	0.364976	0.260429	0.278632	0.262236
54.8	0.434898	0.445097	0.391427	0.241241	0.248167	0.224969	0.246372	0.207967	0.13661	0.259504	0.252937	0.244114	0.368979	0.38045	0.36555	0.260817	0.279566	0.26343
55	0.435893	0.445932	0.39211	0.241954	0.248377	0.225502	0.246921	0.2083	0.137102	0.26006	0.253751	0.244449	0.369263	0.381308	0.366091	0.261187	0.279942	0.266181
55.2	0.436746	0.447154	0.392483	0.242467	0.248398	0.226388	0.247824	0.208662	0.137713	0.260502	0.25446	0.244658	0.369871	0.381837	0.366668	0.261807	0.280619	0.263915
55.4	0.437693	0.448452	0.393273	0.24305	0.2489	0.226589	0.248602	0.208832	0.138141	0.261109	0.25502	0.245285	0.370412	0.382754	0.367622	0.261845	0.281251	0.264392
55.6	0.438326	0.449411	0.393812	0.243543	0.249597	0.22701	0.249348	0.209307	0.138772	0.261278	0.255435	0.245784	0.370908	0.383641	0.3685	0.262153	0.281653	0.266588
55.8	0.438654	0.450168	0.394367	0.244322	0.249843	0.22722	0.250122	0.209922	0.139016	0.261538	0.255796	0.246101	0.3716	0.384715	0.369444	0.262831	0.281818	0.266667
56	0.439483	0.451228	0.394962	0.244786	0.250731	0.227744	0.250926	0.210308	0.139341	0.262053	0.25689	0.246716	0.372291	0.385576	0.370144	0.263399	0.282254	0.265511
56.2	0.43995	0.452101	0.395631	0.245677	0.251431	0.228071	0.251572	0.210817	0.139544	0.262229	0.257169	0.247168	0.373086	0.386162	0.370692	0.26405	0.283002	0.266098
56.4	0.440442	0.452761	0.39623	0.24602	0.25231	0.228192	0.252006	0.210954	0.139952	0.262609	0.257316	0.247577	0.373965	0.38682	0.371119	0.264895	0.283452	0.26677
56.6	0.441544	0.453348	0.396901	0.246304	0.252996	0.228638	0.252409	0.211241	0.14052	0.26305	0.257847	0.247793	0.374632	0.387379	0.371758	0.265411	0.284086	0.266098
56.8	0.442363	0.453666	0.39768	0.246921	0.253655	0.229001	0.253211	0.211601	0.140581	0.263267	0.258203	0.248088	0.375435	0.388202	0.372753	0.2661	0.284472	0.266167
57	0.443253	0.454481	0.398453	0.247505	0.254036	0.229396	0.253639	0.212386	0.140889	0.263875	0.258991	0.248481	0.376246	0.389016	0.373864	0.266403	0.285092	0.266918
57.2	0.444108	0.455064	0.398785	0.24815	0.254675	0.229959	0.254599	0.212841	0.140601	0.264292	0.259495	0.249189	0.376754	0.389448	0.374144	0.266951	0.285107	0.266444
57.4	0.444565	0.455807	0.399661	0.248869	0.255334	0.230793	0.255085	0.213537	0.140274	0.264859	0.260157	0.249553	0.377218	0.389879	0.37463	0.267236	0.285454	0.266978
57.6	0.445225	0.456666	0.400132	0.249251	0.255725	0.231829	0.255512	0.214049	0.140355	0.265495	0.260458	0.249813	0.377732	0.391124	0.375257	0.267949	0.285801	0.268491
57.8	0.445788	0.457467	0.400963	0.249676	0.2562	0.23241	0.255539	0.21467	0.140503	0.265956	0.26137	0.250265	0.378235	0.392005	0.376077	0.268308	0.28618	0.26827
58	0.446618	0.458306	0.401739	0.250184	0.257179	0.232622	0.256318	0.215074	0.140811	0.266655	0.26207	0.250484	0.378879	0.392781	0.376673	0.269459	0.286442	0.270171
58.2	0.447042	0.459149	0.402531	0.250805	0.257839	0.233129	0.256366	0.215806	0.140973	0.267285	0.262082	0.250738	0.379673	0.393202	0.377109	0.270127	0.286791	0.271942
58.4	0.447689	0.459472	0.403306	0.251253	0.25828	0.233963	0.256652	0.216023	0.141466	0.268209	0.262351	0.25107	0.380349	0.393714	0.377544	0.270475	0.287698	0.272665
58.6	0.448603	0.460269	0.404111	0.251815	0.258625	0.234333	0.256696	0.216194	0.141595	0.268326	0.262634	0.251246	0.38095	0.394054	0.378102	0.271169	0.288153	0.273906
58.8	0.449523	0.461072	0.405062	0.252683	0.259184	0.234911	0.257414	0.216658	0.141925	0.268843	0.262956	0.251905	0.381835	0.394623	0.379	0.271588	0.288906	0.275628
59	0.450441	0.462112	0.405365	0.253339	0.259635	0.235472	0.257699	0.217016	0.142232	0.269484	0.26314	0.251897	0.382555	0.395672	0.379738	0.272203	0.288984	0.275481
59.2	0.45109	0.463124	0.406198	0.25383	0.260156	0.235985	0.258576	0.217269	0.142461	0.27017	0.263425	0.252481	0.383519	0.396278	0.380361	0.272675	0.289717	0.275711
59.4	0.451953	0.463836	0.406989	0.254482	0.260899	0.236448	0.259291	0.217719	0.143049	0.270989	0.263638	0.253162	0.384345	0.397207	0.381083	0.273022	0.290024	0.277386
59.6	0.45292	0.464546	0.407718	0.254969	0.261254	0.236911	0.259598	0.217856	0.14341	0.271307	0.264199	0.253506	0.385167	0.397991	0.381496	0.273312	0.290498	0.276798
59.8	0.453982	0.465298	0.408341	0.255426	0.261384	0.237539	0.260531	0.21776	0.143768	0.272175	0.2648	0.254104	0.385901	0.398366	0.382099	0.274172	0.291122	0.277106
60	0.455048	0.466116	0.408975	0.255907	0.262103	0.238072	0.261073	0.217906	0.144248	0.272654	0.265642	0.254621	0.386912	0.398659	0.382884	0.274514	0.291921	0.27893
60.2	0.455818	0.467008	0.40976	0.256313	0.262217	0.23835	0.26158	0.218282	0.144865	0.272961	0.266101	0.255218	0.387629	0.399197	0.383222	0.274909	0.292576	0.278665
60.4	0.45692	0.467778	0.410399	0.256901	0.262581	0.239136	0.262262	0.218513	0.145557	0.273558	0.266702	0.255736	0.388244	0.400175	0.383974	0.275216	0.293039	0.278004
60.6	0.457987	0.468446	0.411011	0.257642	0.262856	0.239711	0.262606	0.219101	0.145647	0.273818	0.267451	0.25628	0.388795	0.400983	0.385134	0.275258	0.293493	0.279483
60.8	0.45864	0.469423	0.411502	0.258181	0.263063	0.239982	0.26328	0.219688	0.146203	0.274276	0.268605	0.256856	0.389128	0.401642	0.385989	0.275814	0.294113	0.279327
61	0.459506	0.470685	0.411968	0.259178	0.263449	0.240324	0.263637	0.220248	0.14636	0.274822	0.269867	0.257727	0.389713	0.402155	0.386688	0.276391	0.29475	0.277627
61.2	0.460275	0.471401	0.412486	0.259743	0.263944	0.241131	0.264557	0.220634	0.146171	0.275538	0.270679	0.258206	0.390262	0.402631	0.387095	0.276886	0.29511	0.278875
61.4	0.460851	0.472263	0.413308	0.26061	0.264431	0.241608	0.265128	0.220922	0.146584	0.276113	0.271787	0.258589	0.390604	0.403945	0.387551	0.277513	0.295431	0.279504
61.6	0.461794	0.473178	0.413603	0.260669	0.265182	0.242184	0.265664	0.221077	0.147206	0.276582	0.272554	0.258985	0.390754	0.404688	0.388311	0.278237	0.295495	0.277651
61.8	0.462765	0.473804	0.414337	0.261153	0.265814	0.242429	0.265797	0.221643	0.147661	0.277234	0.273507	0.259234	0.390942	0.405242	0.388997	0.278904	0.295979	0.278108
62	0.463653	0.474656	0.414947	0.261659	0.26641	0.242502	0.266305	0.222087	0.148057	0.278015	0.273774	0.259384	0.391278	0.405629	0.389786	0.279704	0.2965	0.28075
62.2	0.464458	0.475495	0.415929	0.262261	0.266752	0.242978	0.266206	0.22249	0.148125	0.27868	0.273875	0.259548	0.391519	0.406072	0.390522	0.280347	0.296947	0.279794
62.4	0.465254	0.47601	0.416685	0.262686	0.26752	0.243309	0.266628	0.22257	0.148232	0.278977	0.273941	0.259799	0.391831	0.406656	0.391286	0.280892	0.297685	0.279641
62.6	0.466118	0.476969	0.417433	0.262966	0.268175	0.2434	0.266805	0.222714	0.148363	0.279331	0.273953	0.260031	0.392251	0.40747	0.39181	0.281475	0.298114	0.281504
62.8	0.466979	0.477993	0.418221	0.263443	0.268718	0.243406	0.267349	0.223491	0.148567	0.279798	0.273641	0.260416	0.393026	0.408033	0.392377	0.281613	0.298808	0.281056
63	0.467702	0.478521	0.418797	0.263794	0.269507	0.24329	0.26757	0.224123	0.148919	0.28048	0.27368	0.261049	0.393974	0.408688	0.392961	0.281825	0.299153	0.280366
63.2	0.468352	0.479017	0.419539	0.264097	0.270121	0.24369	0.268327	0.224716	0.148951	0.281174	0.273723	0.261831	0.394271	0.409096	0.393559	0.282016	0.299898	0.282461
63.4	0.469264	0.479514	0.42031	0.264353	0.270486	0.244283	0.269111	0.225227	0.14897	0.281807	0.273836	0.26222	0.394779	0.40955	0.394227	0.282286	0.300162	0.283644
63.6	0.470163	0.480313	0.421329	0.264548	0.27043	0.244738	0.270056	0.22561	0.149102	0.282132	0.274086	0.262558	0.395482	0.410144	0.395014	0.282481	0.300559	0.282875
63.8	0.470731	0.480852	0.421817	0.26496	0.270892	0.245313	0.271277	0.226071	0.1494	0.282758	0.274485	0.263355	0.396247	0.410567	0.395822	0.283152	0.301115	0.284861
64	0.471244	0.481627	0.422405	0.265677	0.271414	0.246091	0.272156	0.226546	0.149745	0.283015	0.274824	0.264145	0.397249	0.411182	0.396512	0.283358	0.301788	0.286293
64.2	0.471761	0.482438	0.423106	0.266143	0.271522	0.246728	0.272999	0.227241	0.150261	0.283251	0.275358	0.264738	0.398098	0.411652	0.396713	0.283663	0.302446	0.285109
64.4	0.472237	0.483026	0.423703	0.266921	0.271889	0.247374	0.273322	0.227757	0.150645	0.283446	0.276251	0.265245	0.398761	0.412454	0.397501	0.283909	0.302931	0.286595
64.6	0.472639	0.483882	0.424029	0.267424	0.272447	0.247693	0.273933	0.228292	0.150617	0.283515	0.277128	0.265921	0.399818	0.413025	0.397876	0.284619	0.303433	0.28881
64.8	0.4733	0.484721	0.424655	0.268096	0.272878	0.248048	0.274662	0.22872	0.151117	0.28396	0.277861	0.2666	0.400597	0.41369	0.398214	0.2857	0.304283	0.28817
65	0.473755	0.485441	0.425628	0.268924	0.273366	0.248652	0.274628	0.229092	0.150477	0.284428	0.278467	0.267596	0.401447	0.414489	0.398523	0.28641	0.30492	0.287573
65.2	0.474658	0.48626	0.426292	0.269578	0.273804	0.249193	0.27469	0.229365	0.15062	0.284845	0.279688	0.267881	0.402433	0.41552	0.399405	0.28682	0.305385	0.289028
65.4	0.475603	0.487145	0.42692	0.270201	0.274028	0.24948	0.275247	0.229578	0.151155	0.284787	0.280506	0.26829	0.40323	0.416338	0.400029	0.287593	0.305671	0.288703
65.6	0.476589	0.488288	0.42753	0.270451	0.274483	0.250002	0.2755	0.230033	0.151483	0.285	0.280961	0.268649	0.403974	0.416442	0.400552	0.288285	0.305928	0.28834
65.8	0.477557	0.489154	0.428405	0.271042	0.274915	0.250364	0.275736	0.230716	0.151821	0.285818	0.281115	0.268736	0.404667	0.416911	0.401471	0.288782	0.306516	0.290251
66	0.478413	0.490396	0.429226	0.271505	0.275202	0.25065	0.275928	0.230802	0.152104	0.286366	0.281653	0.269333	0.405638	0.417809	0.40227	0.289331	0.30688	0.292512
66.2	0.479079	0.49145	0.429817	0.271797	0.275511	0.251304	0.276257	0.231154	0.152175	0.286772	0.281807	0.269357	0.406351	0.418332	0.402505	0.29037	0.307413	0.292943
66.4	0.479805	0.492199	0.430401	0.272214	0.276169	0.251933	0.276456	0.231427	0.152369	0.287393	0.282206	0.269652	0.406972	0.419041	0.402957	0.290958	0.308081	0.292812
66.6	0.480674	0.49314	0.431238	0.272842	0.276283	0.25222	0.276665	0.231433	0.152293	0.288194	0.282299	0.269722	0.407805	0.419642	0.403234	0.291366	0.308843	0.294329
66.8	0.481271	0.493871	0.432136	0.273427	0.27635	0.252767	0.277119	0.231789	0.152646	0.288654	0.2826	0.27007	0.408693	0.419975	0.403963	0.291514	0.309266	0.295021
67	0.481735	0.494274	0.432647	0.27386	0.276766	0.253358	0.277767	0.232064	0.152627	0.289024	0.283433	0.270457	0.409084	0.420345	0.404701	0.291964	0.309718	0.294374
67.2	0.482538	0.494803	0.433215	0.274313	0.276812	0.254224	0.278799	0.232332	0.152894	0.289524	0.283471	0.270589	0.409343	0.421275	0.405833	0.292644	0.309958	0.296218
67.4	0.483217	0.495599	0.434073	0.274694	0.27732	0.254825	0.279856	0.232387	0.153158	0.290033	0.284009	0.270838	0.409823	0.422042	0.406549	0.293192	0.309833	0.297338
67.6	0.483707	0.496074	0.434824	0.275336	0.277863	0.25519	0.280832	0.232895	0.153694	0.290383	0.284443	0.271174	0.410259	0.422889	0.40748	0.293495	0.30997	0.295707
67.8	0.484344	0.496444	0.43529	0.275639	0.278619	0.255656	0.281276	0.232887	0.154153	0.290803	0.285141	0.271611	0.41073	0.423235	0.407691	0.293717	0.310749	0.295663
68	0.485214	0.496972	0.435937	0.276373	0.279342	0.255823	0.281957	0.232857	0.154479	0.290911	0.285979	0.271834	0.411147	0.423555	0.408288	0.294213	0.311443	0.296715
68.2	0.485898	0.497471	0.436845	0.276721	0.279748	0.255952	0.282492	0.233396	0.155009	0.291138	0.28691	0.272416	0.411717	0.424369	0.408806	0.294602	0.312179	0.296316
68.4	0.486331	0.497902	0.437364	0.277172	0.280363	0.256155	0.282831	0.233355	0.155068	0.291567	0.287585	0.273029	0.411998	0.425331	0.409914	0.295351	0.31256	0.296741
68.6	0.486924	0.498468	0.43795	0.277752	0.280955	0.256563	0.283487	0.233332	0.154973	0.292018	0.287955	0.273731	0.412992	0.426025	0.410583	0.2958	0.313104	0.298523
68.8	0.487784	0.499216	0.438823	0.278341	0.281534	0.257034	0.28365	0.233354	0.155162	0.292712	0.288195	0.274279	0.413416	0.426932	0.411548	0.296171	0.313759	0.297079
69	0.488721	0.500193	0.439351	0.278598	0.28193	0.257199	0.283499	0.233516	0.154995	0.293484	0.288878	0.274774	0.413817	0.427506	0.41256	0.296271	0.314328	0.2961
69.2	0.48979	0.501059	0.439755	0.279154	0.282289	0.257191	0.283809	0.234073	0.155583	0.29366	0.289695	0.275256	0.414857	0.427951	0.413648	0.296728	0.314936	0.298319
69.4	0.490666	0.501772	0.440297	0.279253	0.282852	0.257544	0.284608	0.23431	0.156122	0.294129	0.289629	0.275897	0.415459	0.428279	0.414012	0.296996	0.315248	0.297853
69.6	0.491449	0.502712	0.440764	0.279638	0.28367	0.25836	0.285027	0.234684	0.156322	0.294616	0.289628	0.276877	0.415936	0.428496	0.414294	0.297432	0.315741	0.297534
69.8	0.492257	0.503791	0.441309	0.280102	0.284082	0.258841	0.285595	0.235335	0.156397	0.295579	0.289694	0.277235	0.416473	0.428996	0.415369	0.297862	0.31631	0.300525
70	0.493253	0.504583	0.441636	0.280797	0.284646	0.259435	0.286288	0.235473	0.156986	0.296207	0.290187	0.277983	0.417116	0.429646	0.415936	0.298177	0.317016	0.301438
70.2	0.493811	0.505435	0.441962	0.281049	0.285312	0.259914	0.286631	0.236243	0.157065	0.296988	0.290519	0.278447	0.417865	0.430365	0.416164	0.298767	0.317606	0.300908
70.4	0.494415	0.505866	0.44278	0.281993	0.285833	0.260468	0.286712	0.236718	0.157374	0.297873	0.290858	0.27935	0.418377	0.431189	0.416759	0.299122	0.317939	0.301597
70.6	0.495585	0.506709	0.443173	0.282521	0.285873	0.260879	0.28724	0.236906	0.157954	0.298399	0.291118	0.27984	0.419093	0.431983	0.416896	0.299468	0.318587	0.304164
70.8	0.496046	0.507293	0.443657	0.282741	0.285763	0.261633	0.28796	0.237503	0.158372	0.298605	0.291449	0.28073	0.419866	0.433138	0.417454	0.299883	0.318805	0.30416
71	0.497112	0.508121	0.443992	0.283198	0.286442	0.262311	0.288255	0.23813	0.158555	0.298959	0.292118	0.280989	0.420208	0.434008	0.417529	0.30038	0.319256	0.304207
71.2	0.498102	0.508566	0.444654	0.28366	0.286936	0.262438	0.288604	0.238922	0.159291	0.299693	0.292374	0.281546	0.420618	0.43493	0.418193	0.300784	0.319753	0.306157
71.4	0.498797	0.509398	0.445162	0.284394	0.287332	0.262585	0.289042	0.23972	0.159985	0.300337	0.293119	0.281502	0.421027	0.435513	0.418319	0.301225	0.320084	0.30556
71.6	0.4992	0.509618	0.445832	0.284991	0.287563	0.262781	0.28955	0.240608	0.160157	0.300877	0.293411	0.281916	0.421574	0.435884	0.418655	0.301521	0.320766	0.303884
71.8	0.500024	0.510158	0.446638	0.28549	0.287676	0.263285	0.289795	0.240618	0.160397	0.301033	0.294248	0.282033	0.422126	0.436425	0.418839	0.302047	0.321798	0.304458
72	0.500785	0.510843	0.447513	0.286313	0.288097	0.263369	0.290752	0.241168	0.160715	0.30145	0.294983	0.28251	0.422657	0.436937	0.419582	0.302693	0.321991	0.307339
72.2	0.500975	0.511499	0.44838	0.286888	0.288399	0.263839	0.291113	0.241586	0.16083	0.302009	0.295187	0.28281	0.42347	0.437722	0.420165	0.303389	0.322401	0.307086
72.4	0.501333	0.511981	0.448774	0.287375	0.288976	0.264156	0.291457	0.241839	0.160581	0.302458	0.295349	0.283039	0.424116	0.43869	0.421038	0.304166	0.322583	0.30564
72.6	0.501674	0.512652	0.449273	0.287867	0.289231	0.264445	0.292137	0.242051	0.160622	0.302983	0.295874	0.283372	0.425152	0.439298	0.422008	0.304312	0.323046	0.306715
72.8	0.502195	0.513595	0.449993	0.288206	0.289917	0.264974	0.2924	0.242181	0.160711	0.303608	0.296561	0.283709	0.425879	0.439746	0.422723	0.304793	0.323997	0.306831
73	0.502555	0.514252	0.450938	0.288374	0.290134	0.265068	0.292813	0.242789	0.160903	0.304012	0.297012	0.284195	0.42623	0.440405	0.423433	0.305337	0.324581	0.306196
73.2	0.502843	0.514707	0.451709	0.289287	0.290982	0.2655	0.293366	0.243325	0.160834	0.304263	0.297543	0.284756	0.427053	0.440757	0.423767	0.306171	0.325361	0.307104
73.4	0.503559	0.515283	0.452223	0.289524	0.291427	0.265837	0.293834	0.243518	0.161072	0.304851	0.297866	0.285094	0.427601	0.441407	0.423974	0.306676	0.325634	0.30775
73.6	0.503861	0.516131	0.452815	0.290235	0.292154	0.266329	0.294574	0.244226	0.16131	0.305156	0.298275	0.28574	0.427884	0.441775	0.424465	0.30729	0.326403	0.308584
73.8	0.50419	0.517285	0.453402	0.290875	0.292909	0.266384	0.295355	0.244592	0.161178	0.305763	0.298588	0.285645	0.428549	0.442567	0.425127	0.307573	0.327077	0.3097
74	0.50483	0.518	0.453805	0.29081	0.294004	0.266446	0.296078	0.244708	0.161485	0.306128	0.299187	0.286232	0.429117	0.443345	0.425883	0.308046	0.327431	0.310286
74.2	0.505319	0.518959	0.454617	0.291034	0.29487	0.266576	0.296525	0.245199	0.161494	0.306302	0.299851	0.287035	0.429949	0.444062	0.426679	0.308799	0.327718	0.311696
74.4	0.506054	0.519584	0.455328	0.291898	0.295147	0.266801	0.296912	0.245441	0.162024	0.306589	0.300306	0.28792	0.430335	0.445297	0.427435	0.309317	0.328269	0.312636
74.6	0.507461	0.520669	0.455659	0.292146	0.295702	0.267147	0.297274	0.245843	0.162414	0.306756	0.300646	0.2884	0.430673	0.44593	0.427945	0.309798	0.328734	0.31391
74.8	0.508407	0.52137	0.456466	0.292456	0.296399	0.267887	0.297488	0.246473	0.162428	0.306946	0.301435	0.288744	0.431015	0.44657	0.428303	0.310122	0.329297	0.313657
75	0.509788	0.522197	0.456957	0.29316	0.296822	0.268405	0.297606	0.247071	0.162797	0.307563	0.302102	0.288813	0.431373	0.447027	0.428834	0.310475	0.330074	0.313926
75.2	0.510925	0.522816	0.457443	0.293337	0.296826	0.268683	0.298065	0.247681	0.163319	0.308211	0.302808	0.289218	0.431761	0.447337	0.429754	0.311073	0.330836	0.315632
75.4	0.51174	0.523653	0.458156	0.293858	0.296902	0.269286	0.298435	0.248102	0.163574	0.308705	0.303218	0.289126	0.432367	0.448005	0.43036	0.311653	0.330963	0.315356
75.6	0.512398	0.524339	0.45897	0.29392	0.297043	0.269937	0.298956	0.248334	0.16369	0.309077	0.303535	0.289914	0.43289	0.448567	0.431081	0.311913	0.331453	0.314447
75.8	0.513509	0.525108	0.460023	0.29444	0.297262	0.270508	0.299494	0.248429	0.164066	0.30922	0.304084	0.290115	0.433512	0.449209	0.432198	0.312392	0.331684	0.316309
76	0.514321	0.526059	0.460601	0.295221	0.297761	0.271246	0.299994	0.249001	0.164399	0.309604	0.304247	0.290776	0.4341	0.449397	0.432942	0.312979	0.331688	0.317231
76.2	0.514895	0.526624	0.461002	0.295959	0.298222	0.271953	0.299904	0.24923	0.16441	0.30996	0.304518	0.29152	0.434884	0.449826	0.433598	0.313658	0.332207	0.314537
76.4	0.515487	0.527059	0.461251	0.29671	0.298418	0.27249	0.300246	0.24943	0.164708	0.310455	0.304964	0.292326	0.435665	0.450428	0.434475	0.313813	0.332628	0.313735
76.6	0.51603	0.527593	0.461651	0.297338	0.298658	0.273134	0.30084	0.2493	0.164715	0.311279	0.30549	0.29285	0.436541	0.450922	0.435004	0.314129	0.333216	0.315893
76.8	0.516501	0.528245	0.462211	0.297978	0.299193	0.273576	0.301143	0.24959	0.164986	0.311728	0.305929	0.293489	0.437317	0.45126	0.434994	0.31444	0.33397	0.315382
77	0.517402	0.528926	0.462997	0.298614	0.299759	0.273948	0.301262	0.250274	0.165324	0.312349	0.305926	0.294147	0.437892	0.452002	0.435365	0.314906	0.334372	0.313685
77.2	0.51818	0.529664	0.463418	0.299085	0.300417	0.274361	0.301548	0.250425	0.165462	0.312881	0.305816	0.294687	0.438538	0.452389	0.435484	0.315363	0.334785	0.31601
77.4	0.518572	0.530161	0.463951	0.299301	0.300691	0.27428	0.302148	0.25064	0.166047	0.313511	0.306186	0.295134	0.439105	0.45262	0.435818	0.315661	0.33514	0.316591
77.6	0.518724	0.530939	0.464952	0.29987	0.301621	0.27452	0.3028	0.25039	0.166304	0.313971	0.306399	0.295718	0.439733	0.453111	0.436441	0.315999	0.335662	0.316033
77.8	0.519183	0.531944	0.465742	0.299928	0.302319	0.2744	0.303513	0.250034	0.166417	0.314401	0.306847	0.295939	0.440755	0.453631	0.436802	0.316566	0.335775	0.318291
78	0.519811	0.532664	0.466298	0.300032	0.302627	0.274382	0.303969	0.250221	0.166422	0.314605	0.307725	0.296509	0.441403	0.453851	0.437544	0.317438	0.335871	0.319954
78.2	0.520556	0.533393	0.467114	0.300649	0.303013	0.27453	0.304515	0.250361	0.166435	0.314968	0.308289	0.296979	0.442232	0.454589	0.43814	0.317816	0.336379	0.320046
78.4	0.521392	0.533975	0.467818	0.301129	0.303351	0.274851	0.304377	0.250839	0.166444	0.315714	0.308944	0.297358	0.442399	0.455343	0.438651	0.318015	0.33688	0.321811
78.6	0.52206	0.534626	0.468578	0.301089	0.303901	0.275378	0.304646	0.251516	0.166453	0.315988	0.309302	0.297781	0.442584	0.455215	0.439278	0.318601	0.336912	0.323315
78.8	0.522959	0.535445	0.469361	0.30125	0.304325	0.276007	0.304906	0.251863	0.166552	0.316481	0.310279	0.297961	0.442732	0.456032	0.439601	0.31863	0.337589	0.323653
79	0.523503	0.536147	0.469964	0.301381	0.304273	0.276479	0.3053	0.252383	0.166527	0.31695	0.310894	0.298104	0.443198	0.457051	0.440771	0.319028	0.337713	0.32561
79.2	0.523936	0.537188	0.470825	0.301074	0.304767	0.276747	0.30529	0.252786	0.166394	0.31738	0.311227	0.298313	0.443827	0.457827	0.441809	0.319748	0.338064	0.32771
79.4	0.524288	0.538064	0.471828	0.301174	0.305187	0.277168	0.305615	0.253358	0.166247	0.317904	0.311492	0.298567	0.444444	0.458975	0.442587	0.320256	0.338367	0.326961
79.6	0.524441	0.538758	0.472475	0.301448	0.305493	0.277889	0.306485	0.25421	0.166666	0.318229	0.312052	0.299147	0.44495	0.45936	0.443356	0.320485	0.338866	0.328028
79.8	0.525265	0.539565	0.472966	0.302543	0.30589	0.278533	0.307373	0.255118	0.166678	0.318474	0.31263	0.29952	0.445936	0.459837	0.444229	0.321216	0.339165	0.329588
80	0.525949	0.540315	0.473378	0.303384	0.306444	0.279286	0.307944	0.255506	0.167095	0.318852	0.313036	0.300036	0.446166	0.460284	0.444608	0.321632	0.339763	0.329066
80.2	0.526827	0.540637	0.473654	0.303996	0.307001	0.279647	0.308558	0.255767	0.167532	0.319397	0.313121	0.300589	0.447009	0.46091	0.445321	0.322009	0.340006	0.32919
80.4	0.527513	0.541144	0.474091	0.304824	0.307374	0.280234	0.309386	0.255739	0.167799	0.320082	0.313285	0.300669	0.447836	0.461774	0.445981	0.322509	0.340417	0.329548
80.6	0.528329	0.541623	0.474393	0.305527	0.307725	0.28095	0.309953	0.255887	0.167753	0.320634	0.313368	0.301205	0.448649	0.462545	0.446284	0.32328	0.340729	0.3302
80.8	0.529177	0.542274	0.474748	0.306057	0.308183	0.281091	0.310353	0.25624	0.168407	0.320997	0.313683	0.301966	0.449317	0.462914	0.446621	0.323521	0.341506	0.330283
81	0.530418	0.542871	0.475571	0.306339	0.308699	0.281596	0.310463	0.256618	0.168848	0.321443	0.314017	0.302716	0.449619	0.463796	0.447179	0.324028	0.342083	0.329178
81.2	0.530926	0.543184	0.47611	0.306564	0.309163	0.281827	0.311033	0.256553	0.169148	0.321795	0.314184	0.303098	0.449964	0.464332	0.447777	0.324613	0.342582	0.329813
81.4	0.531438	0.543498	0.476781	0.307256	0.309413	0.282053	0.311616	0.256444	0.169562	0.322101	0.314719	0.303659	0.45111	0.464872	0.448264	0.325384	0.34335	0.329295
81.6	0.532252	0.544203	0.477172	0.30789	0.309747	0.282227	0.311908	0.256577	0.16939	0.32237	0.31522	0.304026	0.451843	0.465856	0.448626	0.325853	0.343939	0.328226
81.8	0.533189	0.544768	0.477692	0.308289	0.309733	0.282285	0.312581	0.256867	0.169768	0.322594	0.316015	0.304341	0.452697	0.466249	0.44853	0.326502	0.344312	0.329022
82	0.53399	0.545401	0.478053	0.30873	0.309996	0.283164	0.313021	0.257463	0.169598	0.322923	0.316564	0.304689	0.453336	0.466955	0.448764	0.327129	0.344992	0.328963
82.2	0.534844	0.545564	0.478477	0.308917	0.310449	0.283682	0.313348	0.257731	0.169739	0.323707	0.316779	0.305084	0.453798	0.467795	0.448962	0.327269	0.345846	0.328098
82.4	0.53526	0.546133	0.479211	0.309348	0.310795	0.284366	0.313404	0.258239	0.169925	0.324396	0.317491	0.305446	0.453969	0.468381	0.449252	0.327783	0.346648	0.328936
82.6	0.53551	0.546707	0.479634	0.309763	0.311203	0.284561	0.313798	0.258706	0.169882	0.324837	0.317998	0.306044	0.454451	0.468833	0.450015	0.328228	0.346958	0.328138
82.8	0.536321	0.547413	0.480154	0.310034	0.311936	0.28485	0.313927	0.25893	0.170077	0.325507	0.318436	0.306166	0.455063	0.469793	0.450542	0.32837	0.347396	0.327445
83	0.536616	0.548126	0.480642	0.310162	0.312258	0.285258	0.313977	0.259627	0.169669	0.326077	0.319013	0.306257	0.455833	0.470603	0.45127	0.329062	0.348004	0.328845
83.2	0.537209	0.549156	0.481205	0.310297	0.312739	0.285381	0.31411	0.260173	0.17	0.326901	0.319164	0.306947	0.456258	0.471187	0.451607	0.3298	0.348711	0.328775
83.4	0.537967	0.54977	0.4818	0.310656	0.313152	0.285774	0.31496	0.261095	0.170098	0.327456	0.319902	0.307725	0.456707	0.471757	0.451948	0.330176	0.349516	0.328387
83.6	0.538455	0.550459	0.482371	0.311205	0.31347	0.286369	0.315892	0.261647	0.17056	0.327879	0.320444	0.308084	0.457086	0.471909	0.452392	0.330349	0.34987	0.329713
83.8	0.539302	0.551486	0.482705	0.311799	0.313633	0.286389	0.316743	0.262038	0.171	0.32817	0.320882	0.308481	0.457568	0.472201	0.453007	0.33068	0.350214	0.33033
84	0.540156	0.552202	0.483294	0.31219	0.314278	0.286854	0.317178	0.261888	0.171782	0.32885	0.321027	0.308835	0.457625	0.472563	0.453652	0.330927	0.350558	0.330618
84.2	0.54094	0.552993	0.483757	0.312713	0.314459	0.287384	0.317911	0.262213	0.172306	0.329334	0.321284	0.30965	0.458255	0.472882	0.454764	0.3318	0.350766	0.332213
84.4	0.541422	0.553745	0.484559	0.313273	0.314411	0.287758	0.318288	0.262383	0.172526	0.329712	0.321965	0.310117	0.45867	0.473453	0.45597	0.332068	0.351528	0.333274
84.6	0.542153	0.554422	0.484934	0.313774	0.314774	0.288317	0.318479	0.26252	0.172735	0.330121	0.322416	0.31097	0.459363	0.474132	0.456507	0.332529	0.351642	0.333902
84.8	0.542657	0.555161	0.485486	0.314053	0.315315	0.287851	0.318503	0.263191	0.173311	0.330441	0.323157	0.311795	0.45992	0.474609	0.456968	0.332735	0.352165	0.335145
85	0.543274	0.556048	0.486121	0.314517	0.315777	0.288059	0.318754	0.263752	0.173247	0.330648	0.323766	0.312091	0.460666	0.475355	0.458084	0.332862	0.352276	0.335451
85.2	0.54376	0.556806	0.48657	0.315446	0.316035	0.288119	0.319009	0.264307	0.173563	0.330921	0.324149	0.312752	0.461734	0.475641	0.458792	0.333329	0.352526	0.335817
85.4	0.544272	0.557702	0.487399	0.316314	0.316361	0.288427	0.319243	0.264498	0.173759	0.330907	0.324418	0.3135	0.462564	0.476301	0.459266	0.333527	0.35321	0.337188
85.6	0.545162	0.558193	0.487822	0.316823	0.31704	0.288777	0.319462	0.265219	0.173819	0.331225	0.32494	0.31376	0.463137	0.477031	0.460152	0.333637	0.353637	0.338186
85.8	0.545915	0.558662	0.488664	0.317107	0.317392	0.289317	0.319643	0.26556	0.174127	0.331582	0.325281	0.31415	0.46404	0.477537	0.460496	0.334307	0.353991	0.339159
86	0.546295	0.559124	0.489338	0.317547	0.31785	0.289561	0.320348	0.266136	0.174173	0.332068	0.325583	0.314716	0.464677	0.478182	0.461197	0.334484	0.354375	0.340435
86.2	0.546638	0.559439	0.490015	0.317874	0.318128	0.289664	0.320681	0.266253	0.174271	0.332715	0.325757	0.315089	0.465153	0.47868	0.461721	0.334653	0.354942	0.340768
86.4	0.547085	0.560253	0.490581	0.318101	0.318659	0.290107	0.320624	0.266413	0.173867	0.333365	0.326207	0.315235	0.465875	0.479325	0.462327	0.335203	0.355279	0.341711
86.6	0.547829	0.560497	0.49102	0.318513	0.319563	0.290403	0.320507	0.266168	0.173938	0.333985	0.326281	0.315608	0.466469	0.479954	0.462995	0.335791	0.355689	0.341282
86.8	0.548539	0.560999	0.491616	0.318937	0.320083	0.291038	0.320781	0.266163	0.174224	0.334647	0.326638	0.315714	0.467082	0.480684	0.463614	0.336217	0.356066	0.341293
87	0.549111	0.561411	0.492123	0.319348	0.320774	0.291489	0.321185	0.266394	0.174431	0.335073	0.327222	0.315721	0.467289	0.481309	0.464262	0.336901	0.356734	0.341904
87.2	0.549645	0.562186	0.492783	0.319792	0.320982	0.291889	0.321748	0.266637	0.174886	0.335658	0.327696	0.315934	0.467791	0.481835	0.465031	0.337413	0.356956	0.340509
87.4	0.550293	0.562756	0.493618	0.320251	0.321383	0.292547	0.322562	0.266687	0.17465	0.336239	0.328146	0.316035	0.4685	0.482142	0.465855	0.337693	0.357508	0.340272
87.6	0.550649	0.563574	0.494187	0.320522	0.32152	0.293112	0.323328	0.2669	0.174863	0.336674	0.328464	0.316043	0.468794	0.482488	0.466129	0.338161	0.357452	0.340879
87.8	0.551227	0.564212	0.494776	0.321114	0.321965	0.29363	0.323608	0.267195	0.175114	0.337034	0.328947	0.316409	0.469136	0.48301	0.46649	0.338446	0.358373	0.340333
88	0.551871	0.564906	0.495362	0.321529	0.322581	0.294152	0.324232	0.267152	0.175057	0.337692	0.329138	0.316839	0.469607	0.483634	0.466888	0.339077	0.358702	0.340282
88.2	0.552558	0.565677	0.495857	0.321966	0.322864	0.294305	0.324811	0.267509	0.175293	0.338124	0.329847	0.317513	0.470172	0.48416	0.467885	0.339457	0.359316	0.340769
88.4	0.553285	0.566378	0.496631	0.322237	0.323351	0.294758	0.325096	0.267803	0.175369	0.338677	0.330528	0.317789	0.470663	0.485248	0.468492	0.339628	0.359817	0.340151
88.6	0.553796	0.567213	0.496871	0.322556	0.323991	0.294928	0.325882	0.268264	0.175079	0.339383	0.330796	0.31832	0.471511	0.485697	0.468386	0.340185	0.359746	0.340004
88.8	0.554144	0.567816	0.497564	0.322739	0.3244	0.294939	0.326108	0.269273	0.175442	0.339795	0.331353	0.319028	0.472102	0.486047	0.468792	0.340414	0.360031	0.341303
89	0.555024	0.56854	0.498051	0.323337	0.3249	0.295201	0.326805	0.269413	0.175634	0.340368	0.331571	0.319291	0.472556	0.486523	0.469203	0.340732	0.360816	0.341033
89.2	0.555848	0.569322	0.49871	0.323997	0.32538	0.295526	0.326995	0.269858	0.176204	0.340922	0.332074	0.319861	0.473167	0.486934	0.469295	0.341262	0.361402	0.341067
89.4	0.556593	0.569799	0.49937	0.324338	0.32584	0.295921	0.327158	0.269979	0.176495	0.341207	0.332358	0.320136	0.473403	0.487993	0.469889	0.341544	0.362217	0.343533
89.6	0.557515	0.570181	0.49988	0.324463	0.326458	0.296564	0.327514	0.270298	0.176516	0.341646	0.332788	0.320478	0.473932	0.488516	0.470381	0.342165	0.362725	0.343223
89.8	0.558013	0.570782	0.500628	0.325324	0.326557	0.296761	0.328109	0.270649	0.176694	0.342054	0.332944	0.32082	0.474586	0.488759	0.470413	0.342658	0.363243	0.342744
90	0.558699	0.571424	0.501442	0.325693	0.326965	0.296968	0.32895	0.270877	0.177204	0.342406	0.333382	0.321323	0.474929	0.489285	0.471076	0.343086	0.363881	0.345508
90.2	0.558941	0.572214	0.501866	0.32596	0.327566	0.297728	0.329202	0.270695	0.177561	0.342583	0.333485	0.321654	0.47513	0.490007	0.471752	0.34364	0.364493	0.345739
90.4	0.559818	0.572858	0.502163	0.326173	0.328201	0.298185	0.329282	0.270704	0.178156	0.342801	0.33401	0.321949	0.475634	0.490787	0.472327	0.344274	0.36478	0.345165
90.6	0.560455	0.573327	0.502586	0.32672	0.32869	0.298416	0.329601	0.270525	0.17907	0.343085	0.334593	0.322176	0.475831	0.4913	0.472924	0.344972	0.365441	0.347111
90.8	0.560882	0.573908	0.503145	0.327202	0.328882	0.298733	0.33063	0.271199	0.179982	0.343585	0.334942	0.322488	0.476355	0.491982	0.47386	0.345199	0.365742	0.347692
91	0.561577	0.574462	0.503709	0.32732	0.329161	0.298939	0.331124	0.271744	0.180609	0.343856	0.335415	0.32267	0.476776	0.492863	0.474491	0.345883	0.365899	0.346912
91.2	0.562087	0.575459	0.504178	0.327934	0.328927	0.299036	0.331261	0.272158	0.180651	0.34414	0.33575	0.323099	0.477716	0.493435	0.474939	0.346144	0.366398	0.348588
91.4	0.562638	0.575984	0.504947	0.32825	0.329337	0.29923	0.33214	0.272507	0.180719	0.344194	0.335825	0.323884	0.478301	0.494208	0.475379	0.346421	0.366972	0.349543
91.6	0.563294	0.5766	0.505207	0.328758	0.329569	0.299641	0.332305	0.273226	0.180969	0.344558	0.335902	0.324376	0.478662	0.494738	0.475923	0.346896	0.367026	0.349177
91.8	0.563942	0.576994	0.505839	0.329378	0.330033	0.29985	0.332437	0.273419	0.181082	0.344809	0.336319	0.324961	0.479563	0.495634	0.476869	0.347359	0.367881	0.350365
92	0.56503	0.577745	0.506116	0.329919	0.330665	0.299888	0.332824	0.273533	0.181235	0.345377	0.336759	0.325652	0.480362	0.496183	0.477699	0.348085	0.36793	0.351977
92.2	0.566124	0.578562	0.506421	0.33048	0.331159	0.300177	0.333054	0.27424	0.181665	0.34581	0.337254	0.326155	0.481047	0.49675	0.47834	0.348434	0.368468	0.351
92.4	0.566617	0.579501	0.506976	0.330698	0.331672	0.300636	0.333386	0.274736	0.181747	0.346421	0.338089	0.326703	0.481549	0.497368	0.478805	0.348908	0.369154	0.352339
92.6	0.567071	0.580092	0.507474	0.331107	0.332048	0.300868	0.333931	0.275026	0.18212	0.346844	0.338554	0.327	0.48235	0.497323	0.479219	0.349174	0.369711	0.354064
92.8	0.567715	0.580522	0.508117	0.331431	0.332393	0.301553	0.333396	0.275006	0.182423	0.347553	0.339212	0.327444	0.483078	0.497793	0.479851	0.349988	0.369887	0.353691
93	0.568749	0.581015	0.508532	0.33187	0.332724	0.301926	0.333606	0.274815	0.182653	0.348272	0.339678	0.327608	0.483449	0.498116	0.479859	0.350688	0.370833	0.354482
93.2	0.56959	0.581588	0.509155	0.332171	0.333246	0.302943	0.333929	0.275093	0.182848	0.34879	0.340446	0.32785	0.48397	0.498349	0.480303	0.350802	0.371052	0.356274
93.4	0.569976	0.582019	0.509631	0.332664	0.333631	0.303674	0.333849	0.275106	0.182777	0.349197	0.341485	0.328245	0.484443	0.498809	0.480851	0.351484	0.371936	0.355063
93.6	0.570345	0.582314	0.510222	0.333148	0.334363	0.304458	0.334487	0.275506	0.18238	0.349544	0.34208	0.328432	0.485196	0.49866	0.48113	0.352015	0.372489	0.354981
93.8	0.570616	0.582758	0.510859	0.334046	0.334474	0.304861	0.335075	0.276116	0.182217	0.349988	0.342564	0.328459	0.486144	0.498631	0.481655	0.352625	0.373033	0.356089
94	0.571017	0.583299	0.51154	0.334538	0.33489	0.305055	0.335756	0.276258	0.182485	0.350261	0.343552	0.329037	0.48637	0.498934	0.482231	0.353022	0.373385	0.355524
94.2	0.571442	0.584073	0.511949	0.335068	0.335245	0.305415	0.336527	0.276214	0.182587	0.35055	0.343879	0.329564	0.486875	0.499869	0.482909	0.353486	0.373515	0.354784
94.4	0.57209	0.58482	0.512406	0.335243	0.335511	0.305431	0.336958	0.27636	0.182813	0.3508	0.344557	0.329952	0.487247	0.50051	0.483393	0.353816	0.373512	0.356374
94.6	0.572234	0.585237	0.512902	0.335538	0.335663	0.305777	0.337597	0.276698	0.182587	0.35157	0.344873	0.330315	0.487344	0.501128	0.483889	0.353947	0.37399	0.356291
94.8	0.572668	0.585742	0.513596	0.335692	0.336096	0.305966	0.338638	0.277309	0.182955	0.352026	0.344823	0.33107	0.487972	0.502209	0.484411	0.354217	0.374425	0.355447
95	0.573613	0.586431	0.513989	0.335798	0.336414	0.30621	0.339342	0.277742	0.183112	0.3524	0.345023	0.331533	0.48833	0.503046	0.485059	0.354729	0.374662	0.357377
95.2	0.574102	0.587083	0.514369	0.336054	0.336763	0.306382	0.339958	0.278005	0.183534	0.352655	0.344845	0.332085	0.489155	0.503433	0.485736	0.354878	0.375255	0.357863
95.4	0.574433	0.587605	0.515125	0.336157	0.337045	0.306481	0.340838	0.278566	0.18394	0.353009	0.344805	0.332718	0.489895	0.504099	0.486722	0.35534	0.3753	0.3567
95.6	0.575109	0.588354	0.515555	0.336688	0.337616	0.307194	0.341191	0.279043	0.184366	0.35352	0.345174	0.333151	0.490734	0.504831	0.487765	0.35594	0.375396	0.358779
95.8	0.575786	0.588792	0.516129	0.337053	0.338144	0.307404	0.341656	0.279388	0.184478	0.353841	0.345544	0.334079	0.491675	0.505867	0.488641	0.356566	0.37601	0.358759
96	0.577019	0.589754	0.516655	0.337787	0.338761	0.307774	0.34199	0.279684	0.184748	0.354387	0.345799	0.334557	0.491992	0.506391	0.489138	0.356812	0.376299	0.358271
96.2	0.577731	0.590709	0.517481	0.338053	0.339106	0.30827	0.342402	0.280124	0.184887	0.354703	0.34598	0.334983	0.492267	0.507198	0.489533	0.357011	0.376637	0.359712
96.4	0.578518	0.591436	0.518172	0.338097	0.339489	0.308782	0.342602	0.280133	0.185418	0.3552	0.346827	0.335048	0.492842	0.507764	0.490233	0.357301	0.377535	0.360777
96.6	0.579137	0.591708	0.51887	0.338331	0.339903	0.309484	0.342837	0.280148	0.186136	0.355536	0.346991	0.335085	0.49338	0.508168	0.49051	0.357935	0.378043	0.3601
96.8	0.579775	0.591945	0.519217	0.33842	0.340489	0.310088	0.342782	0.280374	0.185669	0.35635	0.347338	0.335434	0.493832	0.50845	0.490979	0.358558	0.378225	0.361629
97	0.580848	0.59242	0.519756	0.338815	0.340961	0.310696	0.343008	0.280991	0.186117	0.356825	0.347693	0.335956	0.494117	0.508647	0.490915	0.358799	0.379112	0.363959
97.2	0.581362	0.593026	0.520362	0.339538	0.341535	0.311334	0.343327	0.281319	0.18636	0.357427	0.348088	0.336315	0.494535	0.508862	0.491203	0.359088	0.379502	0.362575
97.4	0.581758	0.593372	0.520893	0.340533	0.342048	0.311467	0.343147	0.281553	0.1863	0.357785	0.348798	0.336724	0.495228	0.509169	0.491635	0.359854	0.380107	0.362341
97.6	0.582157	0.593602	0.521308	0.341434	0.34229	0.311302	0.343532	0.281879	0.185965	0.358102	0.348674	0.337058	0.495862	0.509343	0.492084	0.360326	0.380342	0.364191
97.8	0.582697	0.594334	0.522111	0.342137	0.34253	0.311563	0.343619	0.282186	0.185982	0.358639	0.348937	0.337339	0.496451	0.509762	0.492587	0.360977	0.380817	0.362352
98	0.583246	0.594917	0.522597	0.343105	0.343035	0.311652	0.343922	0.281968	0.186222	0.359174	0.349675	0.337968	0.496445	0.51068	0.493193	0.361299	0.381186	0.36201
98.2	0.583786	0.595878	0.52281	0.34368	0.343393	0.312151	0.344144	0.281854	0.186259	0.35957	0.350122	0.338297	0.496688	0.511638	0.493771	0.361842	0.381758	0.363982
98.4	0.583897	0.596476	0.523147	0.343947	0.343592	0.312303	0.34438	0.281974	0.186153	0.359854	0.350542	0.338959	0.496916	0.512225	0.494411	0.362099	0.38221	0.363533
98.6	0.584398	0.596932	0.523547	0.344553	0.344486	0.312831	0.344979	0.282371	0.186162	0.360652	0.350595	0.339423	0.497438	0.513112	0.494872	0.362553	0.382926	0.363437
98.8	0.585182	0.597516	0.524015	0.345118	0.345076	0.312863	0.345601	0.282753	0.186595	0.361016	0.351083	0.340067	0.49811	0.513655	0.495554	0.362945	0.383496	0.36553
99	0.585859	0.598267	0.524373	0.345324	0.345692	0.31306	0.345952	0.283044	0.186814	0.361458	0.351596	0.340552	0.498661	0.514438	0.496135	0.363181	0.383765	0.365721
99.2	0.585928	0.598859	0.524971	0.345816	0.345897	0.313269	0.345867	0.283467	0.187088	0.361742	0.351936	0.341285	0.499531	0.514854	0.496785	0.363508	0.383692	0.365684
99.4	0.586162	0.599679	0.525539	0.346385	0.346377	0.313502	0.346027	0.284004	0.187221	0.362061	0.352504	0.341768	0.500285	0.515355	0.497292	0.363997	0.383963	0.367636
99.6	0.586977	0.600363	0.525986	0.346929	0.347111	0.314195	0.346247	0.284379	0.187241	0.362432	0.353357	0.342311	0.501218	0.515936	0.498109	0.364421	0.384684	0.367863
99.8	0.587485	0.60087	0.526299	0.347426	0.347262	0.314325	0.346672	0.284524	0.187364	0.362925	0.35362	0.343255	0.50176	0.516666	0.498738	0.364745	0.384678	0.366806
100	0.5882	0.601434	0.526905	0.347887	0.347514	0.314962	0.346976	0.284762	0.187701	0.363242	0.353778	0.343402	0.502251	0.5175	0.499002	0.364933	0.384792	0.369374
100.2	0.588988	0.601985	0.527358	0.348013	0.347837	0.315824	0.347168	0.285043	0.187889	0.363414	0.354123	0.343617	0.502725	0.518192	0.499357	0.365422	0.385147	0.369595
100.4	0.589594	0.602333	0.527618	0.348271	0.347879	0.316117	0.347778	0.285484	0.188411	0.363862	0.354638	0.343551	0.503493	0.518827	0.499939	0.365998	0.385872	0.369202
100.6	0.589772	0.602786	0.528044	0.348311	0.348257	0.316741	0.347818	0.285906	0.188637	0.364371	0.354781	0.343807	0.503858	0.519082	0.49999	0.366404	0.386301	0.371747
100.8	0.590455	0.603228	0.528565	0.348908	0.348712	0.316794	0.347915	0.286621	0.188883	0.364886	0.355204	0.343977	0.504251	0.519237	0.500639	0.366698	0.386697	0.372199
101	0.591065	0.603874	0.529554	0.349419	0.348685	0.317088	0.347866	0.287097	0.189456	0.365291	0.355372	0.344201	0.504602	0.51944	0.501114	0.367321	0.387097	0.371701
101.2	0.591514	0.604422	0.530279	0.349709	0.348792	0.317118	0.348321	0.287179	0.189876	0.3654	0.355402	0.344265	0.50503	0.520018	0.501636	0.367935	0.387376	0.37202
101.4	0.59223	0.604657	0.530965	0.349753	0.34932	0.317084	0.34869	0.287388	0.190197	0.365577	0.355602	0.344669	0.505508	0.520596	0.502113	0.368514	0.38807	0.372307
101.6	0.592376	0.60513	0.531533	0.349869	0.349549	0.317625	0.349158	0.287628	0.190301	0.365975	0.355934	0.344595	0.505857	0.521152	0.502568	0.369279	0.388584	0.37267
101.8	0.592994	0.605804	0.532333	0.349931	0.350037	0.318037	0.349901	0.288211	0.190713	0.366475	0.35636	0.34515	0.506466	0.521746	0.502993	0.369982	0.389249	0.3727
102	0.593335	0.606147	0.53292	0.350566	0.350547	0.318251	0.350415	0.288007	0.190705	0.366806	0.357027	0.345672	0.506734	0.522056	0.503672	0.370116	0.389916	0.373187
102.2	0.593771	0.606783	0.533659	0.35062	0.351005	0.318302	0.350937	0.28812	0.190926	0.367096	0.357412	0.345736	0.506986	0.522704	0.504012	0.370159	0.390873	0.373028
102.4	0.594215	0.607289	0.534191	0.350881	0.351748	0.318625	0.351394	0.287958	0.190958	0.367438	0.357461	0.346049	0.507496	0.523185	0.504747	0.37064	0.391512	0.373797
102.6	0.594856	0.607878	0.534672	0.351531	0.352694	0.319077	0.352235	0.288177	0.191236	0.367888	0.358249	0.346005	0.50811	0.523957	0.505288	0.370734	0.391845	0.374626
102.8	0.595095	0.608389	0.535375	0.351823	0.35306	0.319426	0.35257	0.288677	0.191325	0.36809	0.359107	0.346293	0.508695	0.524081	0.505874	0.371014	0.392387	0.374202
103	0.595643	0.609004	0.535785	0.352205	0.353493	0.319681	0.353056	0.288848	0.191583	0.368641	0.359591	0.346817	0.509415	0.524496	0.505931	0.371548	0.3928	0.374437
103.2	0.595948	0.609406	0.536205	0.352486	0.353239	0.319873	0.353437	0.289583	0.191502	0.369323	0.359912	0.346755	0.510293	0.524465	0.50642	0.371892	0.393039	0.375537
103.4	0.5967	0.610118	0.536674	0.352566	0.353761	0.320315	0.354042	0.289613	0.191335	0.369988	0.360738	0.347071	0.511095	0.524492	0.506995	0.372229	0.393582	0.375089
103.6	0.59728	0.610504	0.537182	0.353049	0.354063	0.320723	0.354586	0.289695	0.191446	0.37076	0.361257	0.347496	0.511833	0.525225	0.507913	0.372536	0.394039	0.375367
103.8	0.597617	0.610888	0.537431	0.353789	0.354207	0.321161	0.355171	0.290046	0.191438	0.371337	0.361731	0.348168	0.512362	0.526208	0.508344	0.373178	0.394055	0.375375
104	0.598812	0.611264	0.537728	0.354066	0.354451	0.32196	0.355542	0.290485	0.191416	0.371604	0.361934	0.348611	0.512933	0.526614	0.508562	0.373619	0.394513	0.375977
104.2	0.599611	0.611972	0.53796	0.354671	0.354401	0.322351	0.356222	0.291012	0.191416	0.371993	0.362733	0.348928	0.51351	0.526843	0.508756	0.374363	0.39518	0.375845
104.4	0.6003	0.612631	0.538503	0.354954	0.354241	0.322121	0.356995	0.291603	0.191961	0.372578	0.363148	0.349576	0.514171	0.527652	0.50935	0.375008	0.395571	0.376671
104.6	0.601074	0.613291	0.539045	0.355337	0.354465	0.322263	0.356877	0.291971	0.192052	0.372934	0.363604	0.350122	0.514247	0.528052	0.509646	0.375269	0.395887	0.376503
104.8	0.601845	0.613897	0.539591	0.356245	0.354472	0.322134	0.357693	0.292525	0.192508	0.373292	0.364266	0.350844	0.514678	0.528954	0.510547	0.375677	0.396458	0.376381
105	0.60239	0.614609	0.540249	0.356335	0.354627	0.322521	0.357869	0.292859	0.19243	0.373619	0.364651	0.351441	0.515045	0.529727	0.510854	0.376217	0.396794	0.377694
105.2	0.603452	0.615542	0.540954	0.35641	0.354994	0.322684	0.358119	0.293149	0.192944	0.37366	0.365296	0.352461	0.515377	0.530746	0.511012	0.376761	0.396935	0.378459
105.4	0.604059	0.616053	0.541537	0.357035	0.355393	0.323104	0.358574	0.293528	0.193191	0.374222	0.365469	0.353452	0.515583	0.531738	0.511465	0.377134	0.39744	0.379094
105.6	0.604493	0.616784	0.542132	0.357568	0.355982	0.323689	0.358907	0.293719	0.193271	0.374852	0.366008	0.353827	0.515883	0.532446	0.512243	0.377821	0.397716	0.380234
105.8	0.605367	0.617447	0.542806	0.357906	0.356881	0.323875	0.359245	0.294045	0.193324	0.375321	0.366103	0.354571	0.516048	0.533128	0.512837	0.377953	0.398411	0.379661
106	0.605614	0.617971	0.543091	0.35818	0.357653	0.324289	0.359235	0.294122	0.193366	0.37556	0.366454	0.354793	0.51591	0.533611	0.51354	0.378037	0.398632	0.379419
106.2	0.606007	0.618808	0.543465	0.3582	0.358174	0.324653	0.359658	0.29393	0.193684	0.376004	0.366918	0.354782	0.516162	0.53442	0.51411	0.378427	0.3992	0.38166
106.4	0.606282	0.61965	0.543648	0.358833	0.358658	0.325192	0.359961	0.293866	0.193973	0.376479	0.367445	0.355004	0.516678	0.534847	0.514831	0.378991	0.399395	0.383149
106.6	0.606421	0.620457	0.544099	0.359295	0.359071	0.32559	0.360844	0.294108	0.194261	0.376954	0.368301	0.354972	0.51734	0.535749	0.515381	0.379408	0.399522	0.381923
106.8	0.606741	0.621182	0.544778	0.359698	0.359405	0.325923	0.361275	0.294626	0.194459	0.3774	0.368613	0.35538	0.517989	0.535909	0.516017	0.380119	0.400332	0.384266
107	0.607324	0.621756	0.545275	0.359735	0.359647	0.325953	0.361999	0.294549	0.194296	0.37815	0.368672	0.355516	0.518259	0.536329	0.516545	0.380527	0.400765	0.385579
107.2	0.607524	0.622075	0.545962	0.359856	0.360035	0.326072	0.36227	0.294813	0.194131	0.378844	0.368993	0.355362	0.519048	0.536624	0.517344	0.380803	0.401083	0.384918
107.4	0.608151	0.622528	0.546637	0.360394	0.360834	0.326915	0.362591	0.294868	0.194435	0.379212	0.369484	0.356049	0.51982	0.536628	0.517902	0.380888	0.401517	0.386694
107.6	0.608592	0.623037	0.547163	0.361279	0.3612	0.327286	0.36292	0.29499	0.194856	0.379753	0.369606	0.356336	0.520323	0.536894	0.518135	0.381243	0.402083	0.387342
107.8	0.609352	0.623362	0.547406	0.361747	0.361336	0.327427	0.363134	0.295371	0.195001	0.379713	0.370053	0.356909	0.521032	0.536926	0.5184	0.381892	0.402499	0.386354
108	0.610363	0.623792	0.547865	0.36215	0.361373	0.327503	0.363485	0.295618	0.195576	0.379786	0.370185	0.357271	0.521821	0.536803	0.518722	0.3823	0.403021	0.388047
108.2	0.610693	0.624341	0.548626	0.362907	0.361234	0.327628	0.364145	0.296087	0.196144	0.380235	0.37068	0.357189	0.522651	0.537278	0.519344	0.382809	0.403413	0.388707
108.4	0.611352	0.624948	0.549087	0.363002	0.361406	0.327381	0.364285	0.296429	0.196588	0.380424	0.370723	0.357752	0.522701	0.537909	0.520281	0.382775	0.403506	0.387292
108.6	0.611934	0.625378	0.549585	0.363398	0.361314	0.3278	0.364156	0.296691	0.196707	0.38069	0.371161	0.358129	0.52332	0.538451	0.520429	0.383035	0.403939	0.388552
108.8	0.61251	0.625793	0.550251	0.363546	0.361307	0.327982	0.364528	0.297185	0.197158	0.380954	0.371355	0.358402	0.524161	0.538881	0.520753	0.383334	0.404451	0.390011
109	0.613322	0.626264	0.550782	0.363526	0.361699	0.328284	0.364265	0.297749	0.197149	0.381115	0.371534	0.359031	0.524581	0.539037	0.52053	0.38369	0.404537	0.388072
109.2	0.614099	0.62659	0.551489	0.36388	0.362181	0.328534	0.364368	0.29852	0.197574	0.381417	0.371908	0.359986	0.525043	0.539249	0.521032	0.384052	0.404571	0.388658
109.4	0.614484	0.626788	0.551914	0.364482	0.362304	0.328746	0.364574	0.299085	0.1977	0.381836	0.372105	0.360209	0.525575	0.539695	0.521694	0.384311	0.404891	0.390176
109.6	0.614904	0.627172	0.552551	0.364706	0.363001	0.328923	0.364764	0.299669	0.197631	0.382268	0.372582	0.360152	0.525987	0.540272	0.522098	0.384862	0.405209	0.387895
109.8	0.615442	0.627514	0.552588	0.364883	0.363361	0.32926	0.365004	0.300375	0.197909	0.382503	0.372597	0.36058	0.526293	0.540682	0.522626	0.385172	0.405613	0.386868
110	0.615551	0.628051	0.552594	0.365231	0.363576	0.329425	0.365437	0.30084	0.198117	0.38281	0.373267	0.361108	0.526531	0.541354	0.523385	0.386044	0.405633	0.389153
110.2	0.615979	0.628776	0.553183	0.365755	0.363946	0.32979	0.36611	0.300878	0.19841	0.383264	0.374122	0.361229	0.527069	0.541902	0.524067	0.386719	0.406018	0.389161
110.4	0.6166	0.629465	0.553661	0.36626	0.364256	0.330114	0.366875	0.301774	0.198835	0.383705	0.374749	0.362004	0.527796	0.542952	0.524625	0.387144	0.40639	0.387959
110.6	0.617165	0.630225	0.554308	0.366908	0.364445	0.330392	0.3674	0.301978	0.198935	0.384169	0.375436	0.362384	0.528302	0.543849	0.525186	0.387688	0.406864	0.389725
110.8	0.617722	0.630734	0.554887	0.367276	0.364842	0.330804	0.367903	0.302411	0.198886	0.384876	0.375692	0.363222	0.528725	0.54442	0.525526	0.388223	0.407608	0.390125
111	0.61806	0.631209	0.555375	0.367635	0.365303	0.331186	0.368353	0.302583	0.198798	0.385483	0.376214	0.363856	0.529111	0.544944	0.526146	0.388718	0.408122	0.389213
111.2	0.618259	0.631589	0.555749	0.368851	0.365798	0.33185	0.36908	0.303147	0.199105	0.386046	0.376701	0.36457	0.529958	0.545047	0.52668	0.388988	0.40869	0.390815
111.4	0.618913	0.632259	0.556054	0.369871	0.366373	0.332555	0.369424	0.303431	0.199534	0.386488	0.377227	0.365338	0.530224	0.54528	0.527033	0.389261	0.409412	0.392695
111.6	0.619315	0.632889	0.556369	0.370348	0.366582	0.332899	0.36953	0.303274	0.199719	0.387172	0.377364	0.365444	0.530572	0.545923	0.527607	0.389999	0.410117	0.390653
111.8	0.619954	0.633287	0.556614	0.370819	0.367029	0.33362	0.370066	0.303279	0.200102	0.387622	0.377817	0.365764	0.530869	0.546805	0.528695	0.390721	0.410733	0.391653
112	0.620611	0.633846	0.557099	0.371204	0.367518	0.334177	0.370347	0.303223	0.200565	0.387995	0.377843	0.365761	0.531548	0.547617	0.529642	0.39128	0.411295	0.393635
112.2	0.620944	0.634545	0.557837	0.371635	0.36802	0.334839	0.370858	0.303517	0.200581	0.388611	0.378051	0.366096	0.5321	0.548225	0.530483	0.391636	0.411741	0.392318
112.4	0.621674	0.635111	0.558082	0.37168	0.368496	0.335202	0.37089	0.30386	0.200704	0.388762	0.378152	0.366346	0.53234	0.548943	0.53098	0.39179	0.412397	0.392471
112.6	0.622201	0.635583	0.558655	0.371842	0.368478	0.335724	0.371087	0.304093	0.200799	0.389218	0.378197	0.366642	0.533469	0.549662	0.530883	0.392192	0.412805	0.395905
112.8	0.622792	0.636019	0.559177	0.37187	0.36882	0.335902	0.371487	0.304426	0.200723	0.38928	0.378296	0.367078	0.534246	0.54979	0.531175	0.392297	0.413489	0.395461
113	0.623662	0.636515	0.559698	0.372185	0.369359	0.336528	0.371615	0.304687	0.200816	0.389606	0.378773	0.367659	0.534749	0.550087	0.53162	0.39253	0.413578	0.395053
113.2	0.624174	0.636746	0.560581	0.372607	0.369945	0.336567	0.371794	0.305396	0.201077	0.390105	0.379424	0.368159	0.53524	0.550613	0.532415	0.392612	0.413986	0.398917
113.4	0.624614	0.637349	0.561306	0.373068	0.369849	0.336869	0.371989	0.305875	0.201563	0.390562	0.379716	0.368486	0.535832	0.551436	0.532801	0.393087	0.414455	0.399193
113.6	0.625075	0.638125	0.561846	0.373471	0.370641	0.33719	0.372521	0.30609	0.201895	0.390708	0.380036	0.368924	0.536104	0.552058	0.533165	0.393459	0.414964	0.397519
113.8	0.626167	0.638632	0.562023	0.373849	0.371402	0.337415	0.373146	0.30626	0.202585	0.391157	0.380407	0.36958	0.536474	0.552564	0.533459	0.394011	0.415239	0.400288
114	0.626803	0.639402	0.562628	0.37437	0.371914	0.337748	0.373615	0.306708	0.203042	0.391422	0.38128	0.369808	0.536612	0.553216	0.533468	0.394618	0.415542	0.402746
114.2	0.6276	0.64002	0.563437	0.374397	0.372281	0.338099	0.373706	0.307142	0.20363	0.391436	0.381881	0.370089	0.537561	0.553629	0.533639	0.394901	0.415652	0.40138
114.4	0.628542	0.640387	0.564029	0.374403	0.372325	0.338217	0.373777	0.307765	0.204157	0.391791	0.382434	0.370637	0.538308	0.554624	0.533845	0.394996	0.416048	0.402395
114.6	0.629143	0.640695	0.564444	0.375142	0.372522	0.338321	0.373549	0.307888	0.204141	0.392454	0.383194	0.370866	0.538712	0.555035	0.534106	0.395202	0.416574	0.404004
114.8	0.629347	0.641126	0.565009	0.375212	0.373016	0.338897	0.374107	0.30818	0.204078	0.392896	0.383514	0.37128	0.5391	0.55532	0.534795	0.395575	0.416939	0.401661
115	0.629524	0.641799	0.565419	0.37572	0.373206	0.33942	0.374663	0.308344	0.204072	0.392838	0.384279	0.371555	0.539346	0.55582	0.535816	0.395981	0.417637	0.403034
115.2	0.629925	0.642271	0.565806	0.375982	0.373638	0.339859	0.375115	0.308702	0.204112	0.39336	0.384515	0.371808	0.539542	0.556395	0.53652	0.396327	0.41822	0.404741
115.4	0.630498	0.642697	0.56594	0.376035	0.374216	0.3402	0.375145	0.309009	0.204357	0.393791	0.384692	0.372181	0.539974	0.556903	0.53718	0.396907	0.418797	0.402626
115.6	0.630686	0.642888	0.566122	0.376206	0.374599	0.340673	0.375319	0.308835	0.204534	0.39422	0.384539	0.372048	0.540686	0.557377	0.537885	0.397393	0.4193	0.399982
115.8	0.631111	0.64327	0.566617	0.376456	0.374789	0.341001	0.376045	0.308823	0.205178	0.394672	0.38508	0.372386	0.541044	0.558049	0.538482	0.397806	0.419542	0.402003
116	0.631215	0.643864	0.567166	0.376716	0.374975	0.341235	0.376302	0.308958	0.205261	0.394956	0.38523	0.372871	0.541755	0.558697	0.539112	0.398182	0.419942	0.402156
116.2	0.631413	0.644334	0.567694	0.377478	0.375118	0.341519	0.376996	0.309294	0.205065	0.395519	0.385889	0.37326	0.542252	0.559225	0.539713	0.398943	0.420374	0.400485
116.4	0.63193	0.645056	0.568058	0.3778	0.375008	0.341791	0.376907	0.309381	0.205054	0.395705	0.386396	0.373659	0.542836	0.559999	0.540177	0.399438	0.420847	0.402858
116.6	0.632205	0.645808	0.568517	0.377897	0.375024	0.341872	0.377396	0.309345	0.205034	0.396249	0.38658	0.37434	0.543403	0.560494	0.540654	0.399652	0.421143	0.404071
116.8	0.632674	0.646345	0.568797	0.378543	0.375067	0.342085	0.377931	0.309374	0.205107	0.396495	0.387032	0.374793	0.544332	0.560641	0.541085	0.400267	0.421714	0.403481
117	0.632957	0.646971	0.569452	0.379431	0.375386	0.342329	0.378503	0.309508	0.205148	0.397035	0.387175	0.375213	0.544686	0.560862	0.541766	0.400498	0.421626	0.405558
117.2	0.633256	0.647642	0.569778	0.380211	0.375922	0.342265	0.379192	0.310377	0.204976	0.397587	0.387413	0.376014	0.544939	0.561521	0.542107	0.400812	0.422025	0.407605
117.4	0.634076	0.648558	0.570199	0.380789	0.376463	0.342713	0.379697	0.31063	0.205262	0.398129	0.387514	0.376368	0.54557	0.561913	0.542325	0.40137	0.422205	0.406748
117.6	0.63465	0.649119	0.570705	0.38118	0.377373	0.342845	0.38055	0.310625	0.205241	0.398202	0.388077	0.377041	0.545761	0.562079	0.542825	0.401589	0.422337	0.408598
117.8	0.635461	0.649553	0.571142	0.381805	0.378007	0.34294	0.381097	0.311118	0.20545	0.39881	0.388334	0.377389	0.546386	0.562633	0.5429	0.402228	0.422554	0.411407
118	0.635923	0.650242	0.571733	0.382254	0.378356	0.343217	0.381342	0.311749	0.205714	0.399089	0.388806	0.377558	0.546963	0.563127	0.543281	0.402766	0.422964	0.411555
118.2	0.636522	0.650649	0.572318	0.382551	0.378837	0.343372	0.381478	0.31218	0.205985	0.399471	0.38925	0.377906	0.547743	0.563615	0.54398	0.403228	0.423238	0.410965
118.4	0.637124	0.651034	0.572708	0.383173	0.379369	0.34358	0.381747	0.312714	0.206207	0.400222	0.389759	0.378161	0.54812	0.5642	0.544714	0.40351	0.423726	0.411784
118.6	0.637448	0.651531	0.573136	0.3839	0.379863	0.343931	0.382041	0.313141	0.206156	0.400784	0.390136	0.378557	0.548632	0.564504	0.545412	0.403817	0.424174	0.411807
118.8		0.652167	0.573728	0.384155	0.380295	0.344398	0.382419	0.313372	0.206217	0.401081	0.390317	0.378717	0.548984	0.564845	0.546478	0.404179	0.424464	0.410709
119		0.65259	0.574053	0.384642	0.380637	0.344608	0.382536	0.313706	0.206405	0.401437	0.390735	0.378981	0.54942	0.56539	0.547213	0.404504	0.425021	0.411232
119.2		0.652859	0.574381	0.384902	0.381084	0.344716	0.382507	0.314333	0.206724	0.402133	0.390879	0.37925	0.549899	0.565628	0.547951	0.404674	0.425274	0.410492
119.4		0.653038	0.574528	0.385415	0.381519	0.344819	0.382577	0.314681	0.207126	0.402539	0.390978	0.379422	0.550509	0.565587	0.548528	0.404909	0.425407	0.408514
119.6		0.653139	0.57495	0.386086	0.381612	0.344934	0.382521	0.314478	0.207637	0.403029	0.391372	0.379345	0.550768	0.5659	0.548941	0.405093	0.425694	0.408124
119.8		0.653417	0.575418	0.386284	0.381528	0.344922	0.382604	0.314694	0.208076	0.403508	0.391984	0.379552	0.550959	0.566258	0.549388	0.405329	0.425806	0.409112

## Sheet: Naja siamensis stats
Table Analyzed	Naja siamensis AUC
Data sets analyzed	A-F
ANOVA summary
F	30.32
P value	<0.0001
P value summary	****
Significant diff. among means (P < 0.05)?	Yes
R squared	0.9267
Tukey's multiple comparisons test	Mean Diff.	95.00% CI of diff.	Below threshold?	Summary	Adjusted P Value
Platyrrhini vs. Cercopithicidae	21.46	12.73 to 30.18	Yes	****	<0.0001	A-B
Platyrrhini vs. Homininae	26.38	17.65 to 35.10	Yes	****	<0.0001	A-C
Platyrrhini vs. Ponginae	19.46	10.74 to 28.18	Yes	****	<0.0001	A-D
Platyrrhini vs. Lemuriformes	5.607	-3.118 to 14.33	No	ns	0.3224	A-E
Platyrrhini vs. Lorisiformes	17.71	8.982 to 26.43	Yes	***	0.0002	A-F
Cercopithicidae vs. Homininae	4.92	-3.805 to 13.64	No	ns	0.4494	B-C
Cercopithicidae vs. Ponginae	-1.997	-10.72 to 6.728	No	ns	0.9679	B-D
Cercopithicidae vs. Lemuriformes	-15.85	-24.57 to -7.125	Yes	***	0.0006	B-E
Cercopithicidae vs. Lorisiformes	-3.75	-12.47 to 4.975	No	ns	0.7025	B-F
Homininae vs. Ponginae	-6.917	-15.64 to 1.808	No	ns	0.1549	C-D
Homininae vs. Lemuriformes	-20.77	-29.49 to -12.05	Yes	****	<0.0001	C-E
Homininae vs. Lorisiformes	-8.67	-17.39 to 0.05495	No	ns	0.0518	C-F
Ponginae vs. Lemuriformes	-13.85	-22.58 to -5.128	Yes	**	0.0019	D-E
Ponginae vs. Lorisiformes	-1.753	-10.48 to 6.972	No	ns	0.9815	D-F
Lemuriformes vs. Lorisiformes	12.1	3.375 to 20.82	Yes	**	0.0056	E-F
Test details	Mean 1	Mean 2	Mean Diff.	SE of diff.	n1	n2	q	DF
Platyrrhini vs. Cercopithicidae	49.85	28.39	21.46	2.598	3	3	11.68	12
Platyrrhini vs. Homininae	49.85	23.47	26.38	2.598	3	3	14.36	12
Platyrrhini vs. Ponginae	49.85	30.39	19.46	2.598	3	3	10.59	12
Platyrrhini vs. Lemuriformes	49.85	44.24	5.607	2.598	3	3	3.053	12
Platyrrhini vs. Lorisiformes	49.85	32.14	17.71	2.598	3	3	9.64	12
Cercopithicidae vs. Homininae	28.39	23.47	4.92	2.598	3	3	2.679	12
Cercopithicidae vs. Ponginae	28.39	30.39	-1.997	2.598	3	3	1.087	12
Cercopithicidae vs. Lemuriformes	28.39	44.24	-15.85	2.598	3	3	8.629	12
Cercopithicidae vs. Lorisiformes	28.39	32.14	-3.75	2.598	3	3	2.042	12
Homininae vs. Ponginae	23.47	30.39	-6.917	2.598	3	3	3.766	12
Homininae vs. Lemuriformes	23.47	44.24	-20.77	2.598	3	3	11.31	12
Homininae vs. Lorisiformes	23.47	32.14	-8.67	2.598	3	3	4.72	12
Ponginae vs. Lemuriformes	30.39	44.24	-13.85	2.598	3	3	7.542	12
Ponginae vs. Lorisiformes	30.39	32.14	-1.753	2.598	3	3	0.9546	12
Lemuriformes vs. Lorisiformes	44.24	32.14	12.1	2.598	3	3	6.588	12

## Sheet: Naja nubiae
Time	Platyrrhini			Cercopithecidae			Homininae			Ponginae			Lemuriformes			Lorisiformes
0	0.00436	0.003404	0.003653	0.002491	0.002228	0	-0.00161	0	0	0.002391	0.004399	0.003309	0.00329	0.005479	0.005157	0.001883	0.004454	0.003098
0.2	0.017756	0.016784	0.014088	0.008996	0.008716	0.005524	0.004044	0.004321	0.003261	0.010441	0.012002	0.009837	0.01452	0.017358	0.015898	0.009753	0.012298	0.009865
0.4	0.032355	0.031476	0.025537	0.016071	0.016112	0.011563	0.010469	0.010603	0.007716	0.019358	0.019977	0.016968	0.026991	0.030594	0.027855	0.017834	0.021064	0.017425
0.6	0.048102	0.047155	0.03778	0.023846	0.023893	0.017836	0.017352	0.017319	0.012713	0.028565	0.028613	0.024565	0.040317	0.04438	0.039962	0.026558	0.030414	0.025676
0.8	0.064339	0.063453	0.050315	0.032021	0.031975	0.024249	0.024405	0.024235	0.017484	0.03829	0.037481	0.032315	0.05416	0.059128	0.052744	0.035499	0.039776	0.033871
1	0.080774	0.079989	0.063028	0.040155	0.040021	0.030934	0.031698	0.030956	0.022455	0.047955	0.046827	0.039859	0.06839	0.073445	0.065308	0.044995	0.04916	0.042477
1.2	0.096992	0.09621	0.075548	0.048322	0.04775	0.037571	0.03899	0.037724	0.027294	0.057695	0.05588	0.04743	0.081806	0.087507	0.07796	0.053932	0.058796	0.050691
1.4	0.112258	0.111551	0.087153	0.056192	0.055169	0.043807	0.045727	0.043749	0.031572	0.066712	0.064699	0.05429	0.095275	0.100921	0.090231	0.062436	0.067707	0.058498
1.6	0.126141	0.125677	0.097525	0.063542	0.061753	0.049035	0.051909	0.04957	0.035307	0.075084	0.072557	0.060683	0.107676	0.113486	0.101066	0.070307	0.076427	0.065767
1.8	0.138494	0.138088	0.106586	0.070272	0.067261	0.053762	0.057386	0.054156	0.038606	0.082254	0.079412	0.066296	0.118237	0.124109	0.110367	0.077549	0.083866	0.071999
2	0.148568	0.147837	0.113766	0.075774	0.071337	0.057412	0.061729	0.058092	0.041145	0.088141	0.085055	0.070927	0.126885	0.132976	0.117601	0.083241	0.08991	0.076793
2.2	0.155797	0.154745	0.118622	0.079772	0.074431	0.05985	0.06516	0.060396	0.042579	0.092299	0.089298	0.073693	0.133032	0.138752	0.122574	0.087633	0.094301	0.080411
2.4	0.162542	0.161461	0.122991	0.083499	0.0771	0.062331	0.06847	0.062585	0.044155	0.096538	0.09358	0.076568	0.138966	0.14454	0.127306	0.092026	0.098836	0.083923
2.6	0.168993	0.168242	0.12781	0.087453	0.080122	0.065264	0.071996	0.064976	0.046241	0.101062	0.097694	0.079478	0.14461	0.150279	0.131842	0.096515	0.103192	0.087031
2.8	0.175308	0.174781	0.132511	0.091373	0.08271	0.068123	0.075569	0.067232	0.048038	0.105515	0.101846	0.082662	0.150225	0.155619	0.135985	0.10088	0.107239	0.090545
3	0.18182	0.181167	0.136818	0.094979	0.08546	0.070453	0.078905	0.069716	0.049648	0.10952	0.105956	0.085808	0.155817	0.16116	0.140112	0.105671	0.111569	0.094271
3.2	0.187954	0.187569	0.141017	0.099051	0.088129	0.072948	0.082452	0.07149	0.051287	0.113534	0.11	0.088734	0.161073	0.166199	0.144263	0.110336	0.116225	0.096927
3.4	0.193508	0.193652	0.145193	0.102185	0.091288	0.074739	0.085483	0.073866	0.052756	0.117669	0.11422	0.091845	0.165932	0.171637	0.148392	0.114843	0.120423	0.099588
3.6	0.199785	0.199452	0.149372	0.105824	0.093847	0.076668	0.08885	0.075725	0.053932	0.121549	0.118257	0.094488	0.17127	0.176556	0.152021	0.119115	0.124938	0.102591
3.8	0.205661	0.205223	0.153698	0.109679	0.095948	0.078699	0.092195	0.077391	0.055278	0.125356	0.122331	0.09753	0.17634	0.181463	0.156223	0.123538	0.128967	0.105519
4	0.211364	0.210697	0.157758	0.112945	0.09824	0.080142	0.095533	0.078852	0.056444	0.129161	0.126321	0.100573	0.181197	0.186669	0.160413	0.127779	0.132917	0.108184
4.2	0.216985	0.216363	0.16155	0.116214	0.100626	0.081814	0.098716	0.080597	0.058006	0.132849	0.129987	0.103305	0.185863	0.191569	0.164235	0.131885	0.136324	0.110536
4.4	0.222214	0.22186	0.165305	0.119594	0.102917	0.083256	0.101896	0.082187	0.059122	0.136398	0.133342	0.105818	0.190632	0.196437	0.168041	0.135439	0.140375	0.113098
4.6	0.227591	0.22724	0.168969	0.123084	0.105313	0.084872	0.104764	0.083999	0.060107	0.139797	0.136801	0.108526	0.195221	0.200836	0.171369	0.139206	0.143856	0.115576
4.8	0.23273	0.232488	0.172688	0.126301	0.107653	0.08692	0.107749	0.085861	0.060764	0.143398	0.140553	0.110859	0.199918	0.205767	0.175328	0.14312	0.147124	0.117969
5	0.237905	0.237772	0.176495	0.129209	0.109908	0.088889	0.111256	0.087548	0.061854	0.146472	0.144203	0.113192	0.204816	0.209923	0.179072	0.147036	0.150524	0.120404
5.2	0.24287	0.242823	0.180204	0.132528	0.111934	0.090854	0.113802	0.089324	0.06305	0.150034	0.147724	0.115758	0.209269	0.214413	0.183187	0.150277	0.154134	0.122743
5.4	0.247542	0.247908	0.183813	0.135695	0.113963	0.092152	0.116011	0.091317	0.063583	0.153038	0.151128	0.117867	0.21445	0.219428	0.187148	0.153855	0.157699	0.125463
5.6	0.252521	0.253012	0.187397	0.138408	0.115641	0.093384	0.118221	0.093261	0.064245	0.156136	0.154497	0.120185	0.219095	0.224491	0.190381	0.157676	0.16175	0.128215
5.8	0.257824	0.258046	0.191358	0.141697	0.117837	0.095152	0.120401	0.094914	0.065537	0.159297	0.15777	0.12246	0.223465	0.22903	0.193994	0.161302	0.165162	0.130596
6	0.262564	0.262765	0.195	0.144139	0.119762	0.096836	0.121997	0.09692	0.06665	0.162496	0.160984	0.124355	0.228189	0.233813	0.197698	0.164526	0.16835	0.133137
6.2	0.26712	0.267587	0.198694	0.146783	0.122044	0.098987	0.124236	0.098546	0.06764	0.165303	0.164375	0.12597	0.232364	0.237966	0.200848	0.167917	0.171683	0.135889
6.4	0.271884	0.272227	0.202332	0.149172	0.123439	0.100848	0.126744	0.099994	0.068978	0.168444	0.167473	0.127887	0.236564	0.242052	0.204102	0.171128	0.174901	0.137854
6.6	0.276774	0.277062	0.20613	0.152042	0.125184	0.103055	0.129456	0.101944	0.070016	0.171565	0.170544	0.130092	0.241314	0.246093	0.207356	0.174487	0.178185	0.140702
6.8	0.281784	0.281826	0.209831	0.154223	0.127361	0.10467	0.131775	0.103404	0.071261	0.174616	0.173756	0.132005	0.245868	0.250264	0.210115	0.177926	0.181258	0.143636
7	0.286859	0.286633	0.213377	0.156811	0.129552	0.106192	0.133972	0.105296	0.072637	0.177528	0.177012	0.133458	0.250042	0.25445	0.213261	0.181275	0.184818	0.146149
7.2	0.291558	0.291333	0.216898	0.15938	0.131802	0.107606	0.13598	0.106292	0.07382	0.180687	0.179983	0.135512	0.254495	0.2589	0.216404	0.184297	0.188391	0.148271
7.4	0.296197	0.296029	0.220473	0.161529	0.133977	0.109207	0.138059	0.107459	0.074502	0.184071	0.183226	0.137664	0.258802	0.263418	0.219383	0.187209	0.191973	0.150878
7.6	0.301179	0.300537	0.223942	0.164415	0.135746	0.111052	0.140623	0.108661	0.075574	0.186917	0.186244	0.139314	0.26284	0.267598	0.222492	0.190201	0.195181	0.153579
7.8	0.305776	0.305187	0.227318	0.167384	0.137494	0.112451	0.142722	0.10978	0.077185	0.190139	0.188754	0.141316	0.267284	0.2712	0.22571	0.193048	0.198409	0.156394
8	0.310689	0.309964	0.230466	0.169857	0.139527	0.113744	0.144779	0.111193	0.078126	0.193225	0.191184	0.143099	0.271344	0.275567	0.228627	0.195947	0.201508	0.15855
8.2	0.315408	0.314782	0.23361	0.172219	0.141425	0.115541	0.147202	0.112435	0.079537	0.195827	0.193646	0.144572	0.27517	0.279322	0.231651	0.198524	0.204849	0.160272
8.4	0.319701	0.319305	0.236473	0.174729	0.143345	0.116997	0.149269	0.113921	0.080244	0.198662	0.195628	0.146198	0.27878	0.282718	0.234639	0.201364	0.208405	0.162314
8.6	0.324339	0.323839	0.239328	0.177062	0.14544	0.118564	0.151556	0.115623	0.080877	0.201621	0.197475	0.148024	0.282518	0.28612	0.237715	0.204228	0.211268	0.164445
8.8	0.329233	0.328306	0.242172	0.179777	0.14719	0.120153	0.153785	0.1175	0.082067	0.204543	0.199895	0.149657	0.286007	0.289888	0.240809	0.207039	0.214309	0.166375
9	0.33392	0.333116	0.244806	0.1821	0.149127	0.121244	0.156094	0.119135	0.083015	0.20707	0.201943	0.151497	0.28949	0.293764	0.243797	0.209779	0.217434	0.168509
9.2	0.338476	0.337626	0.247497	0.184822	0.151028	0.122385	0.157796	0.120303	0.084093	0.210264	0.204377	0.153192	0.292709	0.297696	0.246736	0.212591	0.220451	0.170646
9.4	0.34306	0.342301	0.250428	0.187184	0.152421	0.12335	0.159828	0.121939	0.084399	0.212749	0.20679	0.15501	0.295855	0.301753	0.249677	0.215152	0.223563	0.172901
9.6	0.347565	0.346877	0.25307	0.18954	0.154053	0.124585	0.161732	0.123037	0.085044	0.215209	0.209131	0.156632	0.299166	0.305661	0.252352	0.217756	0.225987	0.174882
9.8	0.351809	0.351318	0.256045	0.192327	0.156197	0.125656	0.163849	0.124798	0.085733	0.217721	0.211212	0.158263	0.302621	0.30902	0.255271	0.220356	0.228443	0.176475
10	0.355541	0.355724	0.258727	0.194139	0.15759	0.127039	0.16584	0.126312	0.086439	0.220055	0.213125	0.159595	0.305855	0.31274	0.257807	0.222585	0.230437	0.17811
10.2	0.359515	0.359821	0.261572	0.196495	0.159203	0.128956	0.168272	0.127645	0.087104	0.222324	0.215422	0.161077	0.308997	0.316049	0.260088	0.224893	0.233077	0.179996
10.4	0.36417	0.363884	0.264462	0.198454	0.160862	0.130034	0.17064	0.128796	0.08824	0.224883	0.217692	0.162913	0.312445	0.319227	0.262564	0.227682	0.235261	0.181765
10.6	0.368352	0.368078	0.267094	0.200791	0.162305	0.13128	0.1728	0.130178	0.088883	0.226832	0.219717	0.164325	0.316122	0.322485	0.265099	0.230451	0.237454	0.183824
10.8	0.372382	0.372097	0.269991	0.202885	0.164133	0.132413	0.174395	0.131234	0.09012	0.228935	0.222116	0.165847	0.319611	0.325806	0.267795	0.232997	0.239899	0.185456
11	0.376518	0.3763	0.272791	0.205293	0.166075	0.133312	0.175893	0.13233	0.09087	0.231036	0.224657	0.167479	0.323338	0.329095	0.270453	0.235203	0.242624	0.187097
11.2	0.380245	0.380368	0.27583	0.208002	0.167746	0.134879	0.177565	0.13297	0.091271	0.232801	0.226979	0.169064	0.327203	0.332154	0.273018	0.237651	0.244717	0.188579
11.4	0.384219	0.384323	0.27872	0.210319	0.169174	0.136413	0.179606	0.133897	0.092135	0.234815	0.229369	0.170439	0.330656	0.33502	0.27584	0.23981	0.247076	0.190191
11.6	0.388057	0.388462	0.281736	0.212857	0.170844	0.137736	0.181269	0.135113	0.093246	0.236687	0.231493	0.171712	0.334207	0.33827	0.278291	0.242098	0.24926	0.192024
11.8	0.392333	0.392523	0.284598	0.214795	0.172838	0.138603	0.183047	0.136106	0.094173	0.238749	0.232953	0.172961	0.337934	0.34152	0.280563	0.244656	0.251507	0.193418
12	0.396345	0.396317	0.287754	0.216285	0.174688	0.140095	0.185007	0.137184	0.094157	0.240675	0.234843	0.174403	0.341041	0.344786	0.283044	0.247476	0.253751	0.194801
12.2	0.400693	0.40016	0.290792	0.217583	0.176265	0.141319	0.187142	0.137892	0.095048	0.242674	0.236626	0.175518	0.344294	0.348011	0.285802	0.249942	0.256402	0.196447
12.4	0.404521	0.403796	0.293384	0.219893	0.177759	0.142438	0.188851	0.139279	0.095497	0.245033	0.238329	0.176947	0.347571	0.351086	0.288263	0.252525	0.258557	0.198241
12.6	0.408829	0.407678	0.29598	0.222506	0.1792	0.143346	0.190837	0.140506	0.096515	0.247247	0.240378	0.178501	0.350873	0.354266	0.290735	0.254706	0.260767	0.199759
12.8	0.412929	0.411489	0.298584	0.224615	0.180759	0.145024	0.192687	0.141449	0.097138	0.249788	0.242779	0.179932	0.353456	0.357522	0.292954	0.256939	0.263333	0.20151
13	0.416947	0.415517	0.30099	0.226354	0.182276	0.146121	0.194892	0.142243	0.09767	0.252152	0.244875	0.181347	0.356807	0.360809	0.295352	0.259608	0.265603	0.203279
13.2	0.421125	0.419276	0.303638	0.228752	0.183758	0.147649	0.197159	0.142986	0.09852	0.254607	0.247353	0.182952	0.359937	0.36383	0.297956	0.26194	0.267646	0.204638
13.4	0.424882	0.423173	0.306389	0.230678	0.184551	0.149079	0.199516	0.144049	0.098733	0.256977	0.249467	0.184398	0.362878	0.367087	0.300584	0.264006	0.269938	0.206478
13.6	0.428339	0.426938	0.308629	0.232948	0.186044	0.150298	0.201424	0.145183	0.099241	0.25914	0.251481	0.185643	0.366086	0.370469	0.303119	0.26621	0.27189	0.208099
13.8	0.432007	0.4307	0.311201	0.234919	0.187354	0.151273	0.203718	0.146412	0.099416	0.26164	0.253689	0.186896	0.369308	0.373531	0.305502	0.268711	0.274035	0.209149
14	0.43584	0.43442	0.31334	0.236467	0.188565	0.153056	0.205873	0.147235	0.100362	0.263933	0.255774	0.18852	0.372044	0.376875	0.307875	0.270312	0.276122	0.210658
14.2	0.439605	0.438069	0.315507	0.238647	0.190014	0.154718	0.207599	0.148172	0.100571	0.266014	0.257951	0.190048	0.375299	0.379666	0.310069	0.272575	0.278775	0.212199
14.4	0.443634	0.441579	0.31778	0.240774	0.191411	0.155806	0.209074	0.149187	0.101364	0.267569	0.260242	0.191694	0.378307	0.382574	0.311965	0.274738	0.28066	0.213759
14.6	0.447041	0.445172	0.319946	0.242857	0.192405	0.157136	0.210748	0.150322	0.101397	0.269077	0.262188	0.193377	0.381703	0.385174	0.314392	0.276814	0.282615	0.215252
14.8	0.45034	0.448926	0.322207	0.244881	0.193872	0.15843	0.211607	0.151482	0.101857	0.271023	0.264256	0.195083	0.385002	0.387988	0.316458	0.278777	0.285019	0.21693
15	0.454146	0.452974	0.324462	0.247147	0.195278	0.159279	0.212602	0.152631	0.10217	0.272675	0.266142	0.19629	0.38827	0.390641	0.318678	0.280786	0.287234	0.218302
15.2	0.457418	0.457034	0.326982	0.249824	0.196541	0.160662	0.214233	0.154008	0.102576	0.274262	0.267834	0.197469	0.391012	0.393051	0.321112	0.282862	0.289045	0.219697
15.4	0.46102	0.460844	0.329345	0.251815	0.197783	0.161562	0.215447	0.155164	0.103133	0.27574	0.269308	0.19877	0.393979	0.396096	0.323364	0.284708	0.291337	0.22136
15.6	0.464543	0.464723	0.331693	0.253692	0.199187	0.162694	0.216868	0.156597	0.103701	0.277476	0.270642	0.199485	0.396841	0.399193	0.325116	0.286617	0.293238	0.222547
15.8	0.468222	0.468298	0.334013	0.255328	0.200756	0.163981	0.218447	0.157799	0.104224	0.279381	0.271729	0.200782	0.399402	0.402438	0.327497	0.28916	0.295227	0.223763
16	0.471847	0.471812	0.336394	0.256921	0.202162	0.165161	0.219952	0.158835	0.104624	0.281136	0.273323	0.202028	0.402016	0.405003	0.329301	0.291092	0.297438	0.225606
16.2	0.475878	0.475374	0.338791	0.258679	0.20324	0.165957	0.221754	0.160231	0.106004	0.28262	0.27476	0.203582	0.404757	0.408406	0.331262	0.292665	0.299592	0.22651
16.4	0.479064	0.478805	0.34102	0.260864	0.204884	0.167131	0.223479	0.161643	0.106892	0.284497	0.276228	0.2046	0.407316	0.411059	0.33317	0.294279	0.301248	0.227691
16.6	0.482996	0.482684	0.343489	0.263144	0.206367	0.168188	0.225053	0.162764	0.107747	0.286194	0.278065	0.205998	0.409842	0.413543	0.335046	0.295981	0.303115	0.229035
16.8	0.486385	0.486391	0.345576	0.264756	0.20766	0.169464	0.226853	0.163438	0.108519	0.28818	0.279725	0.206952	0.411818	0.416189	0.336808	0.297543	0.304951	0.230459
17	0.489894	0.489803	0.347763	0.266738	0.209362	0.170465	0.228549	0.164246	0.109661	0.289644	0.281458	0.207892	0.415105	0.418504	0.33871	0.299346	0.306407	0.231339
17.2	0.493465	0.492909	0.350165	0.268709	0.210803	0.171557	0.230188	0.164951	0.11077	0.2914	0.283419	0.208807	0.417564	0.421114	0.340863	0.301185	0.308314	0.232619
17.4	0.496857	0.496151	0.352614	0.270286	0.212268	0.172268	0.231874	0.165449	0.111313	0.293636	0.28493	0.209576	0.42034	0.424027	0.342697	0.302938	0.31004	0.233942
17.6	0.500122	0.49933	0.354748	0.272523	0.214055	0.173171	0.233289	0.165983	0.111821	0.295287	0.286797	0.210353	0.422984	0.426875	0.344971	0.3044	0.311824	0.235171
17.8	0.50371	0.502285	0.357332	0.27444	0.215667	0.174413	0.235131	0.16653	0.112245	0.297129	0.288576	0.211347	0.425448	0.429728	0.347013	0.306284	0.313384	0.236378
18	0.507053	0.505261	0.359378	0.276305	0.21741	0.175581	0.236927	0.166851	0.112928	0.298845	0.290279	0.212644	0.427804	0.432384	0.349102	0.30808	0.315279	0.237934
18.2	0.510167	0.508416	0.361487	0.278573	0.218821	0.176443	0.238903	0.167409	0.11345	0.300464	0.29174	0.213576	0.431031	0.434954	0.350817	0.310165	0.317084	0.238753
18.4	0.51346	0.511404	0.363769	0.280602	0.220031	0.177386	0.239876	0.168136	0.114345	0.30169	0.293399	0.214724	0.433814	0.437457	0.353051	0.311893	0.318505	0.240582
18.6	0.516504	0.514475	0.36601	0.282556	0.220745	0.178298	0.241254	0.169112	0.115016	0.303414	0.294951	0.215859	0.436669	0.439735	0.355071	0.313882	0.320215	0.242016
18.8	0.519361	0.517912	0.368016	0.284368	0.222281	0.179242	0.242379	0.169737	0.115467	0.305232	0.296848	0.216696	0.439263	0.442104	0.3572	0.315826	0.322285	0.243055
19	0.522439	0.52136	0.37015	0.286172	0.223329	0.180446	0.243808	0.170836	0.115825	0.306661	0.298577	0.21743	0.441938	0.444748	0.359333	0.317622	0.324144	0.244458
19.2	0.525306	0.524647	0.372045	0.288086	0.224579	0.181972	0.245383	0.172005	0.116191	0.308436	0.300077	0.218482	0.444378	0.447542	0.361364	0.319281	0.325914	0.24547
19.4	0.528138	0.52774	0.3741	0.289736	0.225472	0.182933	0.246852	0.172764	0.116436	0.310024	0.301558	0.219523	0.447041	0.450354	0.363586	0.32112	0.327799	0.246614
19.6	0.531535	0.530941	0.375927	0.291012	0.226329	0.184106	0.248768	0.174094	0.116725	0.312058	0.302927	0.220608	0.449601	0.453115	0.365719	0.322678	0.329503	0.24765
19.8	0.534669	0.534209	0.377968	0.292516	0.227337	0.18518	0.250276	0.175089	0.117054	0.313628	0.304327	0.221748	0.452077	0.455639	0.367975	0.324692	0.33154	0.248855
20	0.538004	0.537399	0.379706	0.293782	0.228486	0.185911	0.252124	0.175931	0.117747	0.315268	0.305673	0.222817	0.454954	0.457863	0.369496	0.326214	0.333392	0.249763
20.2	0.541234	0.540608	0.381831	0.294805	0.22966	0.187131	0.253953	0.177079	0.118632	0.316609	0.306984	0.22405	0.457252	0.460353	0.371593	0.327787	0.335061	0.250498
20.4	0.544414	0.543924	0.383553	0.296494	0.230865	0.188106	0.254853	0.178064	0.11881	0.318544	0.308637	0.224671	0.459619	0.462688	0.37358	0.329152	0.336665	0.252086
20.6	0.547785	0.547183	0.385394	0.298572	0.23193	0.188863	0.256242	0.178732	0.118795	0.319775	0.310468	0.225777	0.46199	0.464978	0.375284	0.330741	0.338177	0.253237
20.8	0.550917	0.550245	0.387084	0.299731	0.233062	0.1896	0.25753	0.179687	0.119081	0.320955	0.311925	0.226904	0.464154	0.467346	0.377258	0.332237	0.339628	0.253898
21	0.554219	0.553064	0.389399	0.300947	0.234341	0.190642	0.258934	0.180338	0.119808	0.322325	0.313412	0.227497	0.466824	0.469706	0.37899	0.333776	0.341289	0.254974
21.2	0.557464	0.555932	0.391616	0.302421	0.235386	0.19132	0.259879	0.181625	0.120183	0.324049	0.314865	0.228375	0.468938	0.472267	0.380808	0.33525	0.343126	0.255936
21.4	0.56047	0.55916	0.393959	0.303785	0.236634	0.192365	0.261303	0.182726	0.120387	0.325688	0.316101	0.229174	0.47136	0.474477	0.382662	0.336573	0.34465	0.257015
21.6	0.563298	0.562074	0.396021	0.305654	0.23718	0.193007	0.262615	0.183486	0.120818	0.326809	0.317346	0.229738	0.473311	0.47679	0.384877	0.337866	0.346508	0.258432
21.8	0.56636	0.564834	0.398249	0.307283	0.237867	0.194241	0.264097	0.184535	0.12135	0.328282	0.318395	0.231138	0.475342	0.478789	0.386503	0.339448	0.347983	0.259619
22	0.569129	0.567785	0.400267	0.308693	0.238609	0.194392	0.265566	0.185294	0.121879	0.329683	0.319483	0.231749	0.477309	0.480515	0.388204	0.34113	0.349552	0.260638
22.2	0.572098	0.57074	0.402342	0.310297	0.239469	0.19513	0.267001	0.186204	0.123244	0.330841	0.320672	0.232744	0.479887	0.482558	0.38977	0.342313	0.351406	0.261358
22.4	0.574866	0.573622	0.404397	0.31188	0.240539	0.196047	0.267749	0.187071	0.124062	0.332053	0.322036	0.233398	0.482041	0.484076	0.391684	0.343508	0.352975	0.2632
22.6	0.577579	0.576313	0.406412	0.31341	0.241665	0.197067	0.269532	0.187828	0.125308	0.333446	0.323777	0.233919	0.483794	0.485797	0.393552	0.345045	0.354438	0.263697
22.8	0.58037	0.579069	0.408087	0.314871	0.243336	0.197983	0.27111	0.18875	0.125836	0.334921	0.325403	0.234759	0.486017	0.487694	0.395399	0.34669	0.356139	0.264795
23	0.582958	0.581839	0.409791	0.316435	0.244435	0.198873	0.272345	0.189818	0.127154	0.33653	0.32651	0.235774	0.488608	0.489861	0.396909	0.347936	0.357535	0.266491
23.2	0.585677	0.584621	0.411429	0.317973	0.245461	0.200085	0.273395	0.190772	0.127688	0.338115	0.327867	0.236909	0.490738	0.492241	0.398548	0.3493	0.359004	0.267248
23.4	0.588323	0.587233	0.413298	0.319583	0.246775	0.200633	0.27494	0.191618	0.12822	0.339429	0.329124	0.237662	0.4932	0.494186	0.399997	0.351053	0.36049	0.268628
23.6	0.591242	0.590011	0.41485	0.321181	0.247629	0.20181	0.276142	0.192827	0.128474	0.341108	0.330385	0.238264	0.495178	0.496108	0.401327	0.35285	0.361884	0.270141
23.8	0.594135	0.592821	0.416632	0.322831	0.24906	0.20264	0.277471	0.193324	0.128722	0.342554	0.33181	0.238755	0.49748	0.497838	0.402729	0.354671	0.363662	0.271064
24	0.596959	0.595358	0.418158	0.324152	0.250651	0.203534	0.279076	0.193967	0.129582	0.344159	0.333047	0.239914	0.499978	0.499417	0.404518	0.356318	0.364776	0.272569
24.2	0.599485	0.598037	0.419805	0.32557	0.252336	0.20456	0.279942	0.194747	0.130008	0.345607	0.334322	0.24069	0.502008	0.501582	0.405876	0.357762	0.366366	0.274121
24.4	0.602463	0.600609	0.421194	0.327724	0.253464	0.205518	0.280857	0.195502	0.129985	0.347029	0.336076	0.241683	0.50442	0.504149	0.407121	0.359303	0.367753	0.275249
24.6	0.605469	0.603214	0.42286	0.329182	0.25438	0.206242	0.282191	0.196119	0.130146	0.348312	0.337606	0.242332	0.506637	0.506636	0.408647	0.360715	0.369022	0.276178
24.8	0.608404	0.605943	0.424544	0.330122	0.255161	0.207006	0.283453	0.197079	0.130449	0.349219	0.339401	0.243096	0.508672	0.509011	0.410212	0.36175	0.37035	0.277353
25	0.61126	0.608587	0.426686	0.331572	0.255883	0.208559	0.285094	0.197671	0.130887	0.350693	0.340592	0.24378	0.510905	0.511625	0.411533	0.362891	0.371935	0.278245
25.2	0.613667	0.61144	0.428487	0.333572	0.257187	0.209421	0.285939	0.198925	0.130735	0.352022	0.341548	0.24497	0.513238	0.513612	0.413013	0.364171	0.373443	0.278889
25.4	0.615999	0.614314	0.430252	0.335314	0.257763	0.210485	0.2873	0.199655	0.130746	0.353363	0.34233	0.245673	0.515437	0.515316	0.414539	0.365926	0.374776	0.280115
25.6	0.618709	0.616846	0.431822	0.336983	0.258217	0.210794	0.288491	0.2004	0.130757	0.354431	0.343604	0.246482	0.51727	0.517397	0.415997	0.367628	0.376287	0.280976
25.8	0.621365	0.61953	0.433749	0.338316	0.259327	0.21214	0.289981	0.201402	0.13078	0.355894	0.344549	0.247791	0.519251	0.519001	0.4175	0.369057	0.377498	0.281649
26	0.623857	0.622304	0.435566	0.339631	0.260557	0.212735	0.291535	0.202203	0.131346	0.357118	0.345406	0.248441	0.520967	0.520828	0.419126	0.370619	0.378735	0.282579
26.2	0.626521	0.624957	0.43702	0.341333	0.261717	0.213794	0.293067	0.202813	0.13235	0.358516	0.346241	0.249613	0.52334	0.523103	0.420358	0.371894	0.379996	0.283291
26.4	0.62897	0.627861	0.438679	0.342602	0.262864	0.21448	0.294664	0.203296	0.132928	0.359567	0.347288	0.250691	0.525228	0.524568	0.422148	0.372987	0.38128	0.284181
26.6	0.631704	0.630407	0.440387	0.344298	0.263903	0.215261	0.29662	0.204291	0.134205	0.360683	0.348227	0.251758	0.527013	0.526774	0.423739	0.374147	0.382606	0.284482
26.8	0.634254	0.632885	0.441831	0.345648	0.264747	0.216238	0.2977	0.205196	0.134786	0.361992	0.348985	0.252819	0.529119	0.528811	0.424941	0.375406	0.384061	0.285695
27	0.636153	0.635399	0.443274	0.347106	0.265658	0.21748	0.298605	0.205869	0.135777	0.36322	0.350066	0.254141	0.531092	0.530767	0.426365	0.376512	0.385013	0.286328
27.2	0.638802	0.637952	0.444598	0.348181	0.266618	0.21884	0.299686	0.206805	0.135683	0.364299	0.351126	0.255103	0.532621	0.533263	0.428033	0.37818	0.386696	0.28694
27.4	0.6414	0.640469	0.446284	0.349387	0.267926	0.219697	0.301033	0.20738	0.135825	0.365431	0.351968	0.255982	0.534503	0.535068	0.42931	0.379432	0.388297	0.288327
27.6	0.644274	0.643126	0.447986	0.35027	0.268989	0.220522	0.302207	0.20778	0.135712	0.366975	0.353239	0.257221	0.536188	0.536997	0.431021	0.380622	0.389518	0.289335
27.8	0.647028	0.645587	0.449457	0.351458	0.270361	0.221123	0.303627	0.207925	0.13575	0.368134	0.354345	0.258251	0.538071	0.539048	0.432836	0.381826	0.390889	0.290153
28	0.649433	0.64799	0.450781	0.352444	0.271357	0.222163	0.305113	0.208739	0.136166	0.369604	0.355175	0.259306	0.539792	0.541104	0.434513	0.382967	0.392112	0.291618
28.2	0.651816	0.650356	0.451911	0.35371	0.272587	0.222994	0.3063	0.209098	0.136484	0.37067	0.356275	0.259831	0.541756	0.543374	0.435435	0.383767	0.393547	0.292383
28.4	0.654661	0.652742	0.453351	0.355065	0.273171	0.223941	0.307451	0.209549	0.136707	0.371662	0.357842	0.260564	0.543631	0.545614	0.436768	0.384646	0.394819	0.293344
28.6	0.657143	0.655013	0.454843	0.355727	0.27389	0.224425	0.308834	0.209753	0.136998	0.372834	0.358957	0.261013	0.545511	0.547502	0.438349	0.385586	0.396253	0.29489
28.8	0.659525	0.657372	0.456491	0.35669	0.274963	0.225304	0.310399	0.209943	0.137306	0.373283	0.360165	0.261764	0.547286	0.549091	0.439798	0.386682	0.397733	0.295979
29	0.662009	0.659708	0.45805	0.358199	0.2757	0.226062	0.311382	0.210419	0.137566	0.374598	0.360572	0.262585	0.549086	0.551069	0.441466	0.388104	0.399316	0.296394
29.2	0.664301	0.662265	0.459466	0.360377	0.27729	0.226345	0.312058	0.211121	0.137743	0.375663	0.361653	0.26329	0.550736	0.552354	0.442937	0.389268	0.400718	0.297802
29.4	0.666861	0.664636	0.461023	0.361977	0.278221	0.22713	0.313096	0.21185	0.137822	0.376707	0.362789	0.263878	0.552593	0.554052	0.444399	0.391097	0.401907	0.29894
29.6	0.669475	0.667076	0.462577	0.363179	0.278846	0.227303	0.314073	0.212707	0.137938	0.377849	0.364186	0.264254	0.554335	0.555949	0.44548	0.392649	0.403266	0.299618
29.8	0.671626	0.66951	0.464299	0.364902	0.280144	0.228171	0.315501	0.213353	0.13829	0.378922	0.36508	0.265158	0.556467	0.557809	0.446711	0.393783	0.404245	0.30066
30	0.673907	0.672035	0.465802	0.366429	0.280594	0.228584	0.316657	0.213935	0.138865	0.37999	0.365949	0.265775	0.558252	0.559775	0.447684	0.395114	0.405161	0.301572
30.2	0.67624	0.67434	0.467353	0.36791	0.28117	0.229335	0.317417	0.214807	0.139875	0.380984	0.367187	0.26637	0.560253	0.561932	0.448649	0.396367	0.406192	0.302542
30.4	0.678549	0.676879	0.469341	0.368891	0.281903	0.229863	0.318485	0.21581	0.140517	0.381759	0.36851	0.267096	0.561964	0.563442	0.449917	0.397076	0.40739	0.303161
30.6	0.680625	0.679062	0.470838	0.370406	0.282538	0.230497	0.319811	0.217249	0.141498	0.382894	0.369599	0.266852	0.563767	0.565442	0.451188	0.397986	0.408153	0.30407
30.8	0.682781	0.681304	0.47255	0.371654	0.283169	0.231678	0.320374	0.217959	0.141633	0.383879	0.3711	0.267388	0.565389	0.567385	0.452511	0.399296	0.409183	0.304786
31	0.684914	0.683709	0.474061	0.373429	0.284007	0.232741	0.321559	0.218716	0.14209	0.385154	0.372473	0.267574	0.567363	0.569076	0.454286	0.400603	0.410018	0.305073
31.2	0.687441	0.686326	0.475729	0.374215	0.284848	0.233328	0.322711	0.219893	0.141964	0.386179	0.373721	0.267965	0.568869	0.571251	0.455916	0.401954	0.411347	0.306004
31.4	0.689884	0.688518	0.47783	0.375351	0.285631	0.234195	0.323693	0.220534	0.142127	0.387461	0.374837	0.268433	0.57057	0.573128	0.456845	0.403038	0.412055	0.306619
31.6	0.692368	0.690434	0.479564	0.376671	0.286608	0.234968	0.324944	0.221386	0.142323	0.388906	0.376038	0.268961	0.572221	0.574859	0.458195	0.404077	0.412855	0.306749
31.8	0.694609	0.692684	0.480967	0.378169	0.287712	0.236505	0.326338	0.221979	0.142571	0.390247	0.376838	0.269223	0.573687	0.576845	0.459843	0.4053	0.413763	0.3073
32	0.697129	0.694899	0.482485	0.379295	0.288799	0.237343	0.32807	0.223212	0.143182	0.391424	0.377845	0.269904	0.575437	0.578596	0.461361	0.40629	0.415035	0.308069
32.2	0.699365	0.697045	0.483853	0.380546	0.290332	0.237925	0.329063	0.223943	0.14393	0.392248	0.37863	0.270462	0.576887	0.579984	0.463077	0.407348	0.416114	0.30841
32.4	0.701805	0.69946	0.485247	0.381658	0.290957	0.238619	0.329923	0.224532	0.144411	0.393372	0.379662	0.271104	0.578643	0.581303	0.464767	0.408684	0.417624	0.309232
32.6	0.703825	0.701402	0.486826	0.382461	0.291817	0.239225	0.331331	0.224641	0.145668	0.394112	0.380715	0.271772	0.580617	0.582505	0.466354	0.409951	0.418889	0.310133
32.8	0.706308	0.703442	0.488147	0.383832	0.292942	0.239769	0.332233	0.22532	0.146482	0.394775	0.381659	0.27236	0.581966	0.58393	0.467913	0.411088	0.420396	0.310567
33	0.708812	0.705586	0.489563	0.38518	0.293826	0.240066	0.332954	0.226157	0.147003	0.396087	0.382492	0.273166	0.583495	0.585484	0.469354	0.412379	0.421619	0.311135
33.2	0.710956	0.707848	0.490983	0.387135	0.295414	0.240877	0.333949	0.22682	0.147344	0.396908	0.383685	0.273878	0.585341	0.586628	0.470782	0.413427	0.422911	0.312566
33.4	0.713217	0.710013	0.492212	0.388257	0.2965	0.241192	0.335249	0.227386	0.147304	0.397964	0.38465	0.274878	0.587434	0.588379	0.4719	0.414941	0.424158	0.313174
33.6	0.715024	0.712233	0.493562	0.389506	0.297365	0.241522	0.336577	0.227606	0.14714	0.398757	0.385799	0.275517	0.58898	0.589807	0.472939	0.415669	0.425532	0.314032
33.8	0.717302	0.714282	0.494764	0.390845	0.298201	0.241914	0.337979	0.227987	0.147273	0.399427	0.38661	0.276531	0.590715	0.591258	0.47412	0.41652	0.42672	0.315164
34	0.719492	0.716505	0.495937	0.391542	0.29871	0.242541	0.339072	0.228676	0.148139	0.400641	0.387662	0.277403	0.592411	0.592407	0.475263	0.417514	0.427555	0.31626
34.2	0.721374	0.718463	0.497451	0.392589	0.299862	0.243213	0.340064	0.229467	0.148654	0.401346	0.388626	0.278281	0.594216	0.594029	0.476354	0.418549	0.428631	0.317288
34.4	0.723415	0.720744	0.498646	0.393634	0.300881	0.243722	0.34132	0.230529	0.148548	0.402322	0.389656	0.278593	0.596067	0.595382	0.477538	0.41907	0.429999	0.318222
34.6	0.725412	0.722859	0.499538	0.394805	0.301739	0.244064	0.342448	0.231434	0.148889	0.403308	0.390943	0.279023	0.597544	0.597251	0.478636	0.420267	0.430638	0.31919
34.8	0.727609	0.724726	0.50099	0.395669	0.302904	0.245341	0.343309	0.231934	0.149071	0.40435	0.391965	0.28001	0.599139	0.599208	0.479606	0.421336	0.431453	0.319501
35	0.729642	0.726858	0.502086	0.396947	0.303371	0.246027	0.344639	0.232296	0.149442	0.405757	0.393004	0.280467	0.600251	0.600642	0.480871	0.422453	0.43221	0.319921
35.2	0.731986	0.728902	0.503368	0.397851	0.303908	0.246932	0.345645	0.23341	0.149357	0.406764	0.394305	0.281224	0.601475	0.602538	0.481782	0.423634	0.432904	0.321147
35.4	0.734116	0.730731	0.504486	0.399097	0.304911	0.248005	0.346792	0.233821	0.150151	0.408304	0.395073	0.281845	0.602989	0.604384	0.482397	0.424748	0.433709	0.321589
35.6	0.736463	0.73268	0.505518	0.400635	0.30572	0.249311	0.348225	0.234407	0.150075	0.409661	0.395938	0.282438	0.604842	0.606127	0.483618	0.425412	0.434987	0.32197
35.8	0.738382	0.734975	0.506758	0.401747	0.306743	0.250397	0.349793	0.235069	0.150599	0.410516	0.396394	0.28303	0.606777	0.60845	0.484882	0.426788	0.435714	0.322927
36	0.740357	0.736873	0.507971	0.40309	0.307641	0.250697	0.350755	0.235765	0.151334	0.411537	0.39705	0.283811	0.608275	0.61008	0.486188	0.427864	0.437037	0.323358
36.2	0.742189	0.739003	0.509147	0.40407	0.308035	0.251549	0.351598	0.236457	0.151905	0.412456	0.397565	0.284209	0.609791	0.611509	0.487225	0.429067	0.438045	0.32355
36.4	0.744031	0.741051	0.510328	0.405368	0.308619	0.251988	0.352678	0.236704	0.152686	0.413511	0.398336	0.284761	0.611396	0.612932	0.487924	0.430238	0.43919	0.324535
36.6	0.745772	0.742774	0.51178	0.406354	0.309511	0.252527	0.353812	0.23714	0.153875	0.414345	0.399259	0.285335	0.612986	0.614557	0.489092	0.431493	0.440371	0.325356
36.8	0.747901	0.744508	0.513071	0.407772	0.310444	0.252995	0.354574	0.23783	0.154012	0.41562	0.399743	0.286085	0.614301	0.615943	0.490338	0.432671	0.441483	0.325598
37	0.749603	0.746774	0.514812	0.408926	0.311258	0.253758	0.355571	0.238682	0.154269	0.416578	0.400629	0.28688	0.616112	0.617535	0.491496	0.433489	0.442657	0.326464
37.2	0.751205	0.748949	0.51609	0.41019	0.312215	0.254579	0.356708	0.239207	0.154271	0.417257	0.401437	0.287161	0.617629	0.618973	0.492729	0.434259	0.443752	0.327345
37.4	0.753208	0.751004	0.517392	0.411015	0.313079	0.254961	0.35823	0.239358	0.154252	0.418063	0.401903	0.288115	0.619178	0.62083	0.493913	0.435199	0.444713	0.327429
37.6	0.755137	0.75291	0.518961	0.4122	0.313974	0.255678	0.359477	0.239689	0.154575	0.418551	0.402453	0.288458	0.620183	0.622239	0.495286	0.43539	0.445632	0.328151
37.8	0.757259	0.754637	0.520374	0.413141	0.314677	0.256107	0.360551	0.240377	0.154672	0.419109	0.402599	0.288873	0.621241	0.62353	0.496174	0.436153	0.446622	0.329092
38	0.759013	0.756657	0.521728	0.413793	0.315552	0.256771	0.361317	0.241097	0.155691	0.419977	0.403569	0.289525	0.622857	0.624607	0.497385	0.43663	0.447293	0.329426
38.2	0.760458	0.758373	0.522971	0.415058	0.316422	0.257343	0.362122	0.241628	0.1555	0.420395	0.404164	0.290155	0.624318	0.626302	0.498392	0.437563	0.448357	0.330275
38.4	0.762537	0.760379	0.524088	0.415922	0.317514	0.257954	0.36327	0.242333	0.155385	0.421413	0.405382	0.290408	0.625709	0.627773	0.499867	0.438368	0.449166	0.331019
38.6	0.764793	0.762235	0.525532	0.416749	0.318501	0.258645	0.363819	0.24297	0.15586	0.422253	0.406461	0.291337	0.626745	0.629007	0.501116	0.439492	0.449207	0.331354
38.8	0.766943	0.76439	0.526924	0.417699	0.319641	0.259396	0.364678	0.243579	0.155952	0.42314	0.407287	0.291943	0.628105	0.63045	0.502418	0.440327	0.449986	0.332276
39	0.769252	0.766454	0.528013	0.419045	0.320024	0.26006	0.365639	0.243751	0.155819	0.424382	0.408417	0.292729	0.62925	0.63185	0.503586	0.441491	0.450728	0.333509
39.2	0.771393	0.768443	0.529089	0.419896	0.320836	0.261022	0.366413	0.244824	0.156076	0.425053	0.409444	0.293454	0.631127	0.633463	0.50438	0.442389	0.451996	0.334472
39.4	0.77309	0.770236	0.530197	0.420867	0.321336	0.261429	0.367365	0.245455	0.156421	0.426122	0.410286	0.294053	0.63295	0.635038	0.505189	0.443419	0.452865	0.335066
39.6	0.775116	0.772394	0.531263	0.421946	0.32191	0.262368	0.368354	0.246161	0.156093	0.426962	0.411154	0.29476	0.635088	0.636336	0.506145	0.444579	0.454117	0.336061
39.8	0.776683	0.774065	0.532794	0.423006	0.322999	0.262593	0.369165	0.24677	0.15676	0.427751	0.41173	0.295329	0.636724	0.637402	0.507121	0.445802	0.455241	0.336996
40	0.778753	0.775929	0.533708	0.424081	0.323556	0.263088	0.369755	0.247044	0.157194	0.428964	0.412401	0.296258	0.638217	0.63806	0.508031	0.446419	0.456454	0.337343
40.2	0.780848	0.778009	0.534703	0.425054	0.323976	0.263974	0.370771	0.24749	0.157587	0.429704	0.41294	0.296666	0.639959	0.639158	0.508798	0.447312	0.45757	0.337976
40.4	0.78284	0.779903	0.535678	0.42609	0.325372	0.264378	0.371769	0.247607	0.158253	0.430991	0.413595	0.297381	0.640977	0.640191	0.50977	0.448439	0.459144	0.339057
40.6	0.784732	0.781943	0.53689	0.426988	0.325714	0.265092	0.372297	0.247991	0.158994	0.431922	0.414672	0.297854	0.642498	0.641355	0.511406	0.449423	0.460359	0.339554
40.8	0.786691	0.783961	0.538028	0.428168	0.325911	0.265819	0.373181	0.248649	0.159334	0.43305	0.41522	0.298552	0.644019	0.64251	0.512484	0.450263	0.461367	0.340376
41	0.788561	0.786067	0.539185	0.429056	0.326345	0.266432	0.373819	0.249117	0.15978	0.433683	0.415938	0.298828	0.645333	0.644016	0.513572	0.45085	0.462659	0.341464
41.2	0.790115	0.787694	0.540001	0.430535	0.326951	0.267063	0.375044	0.248954	0.160633	0.434614	0.416474	0.298845	0.646671	0.645542	0.514681	0.451866	0.463444	0.341724
41.4	0.791971	0.789427	0.541184	0.431756	0.327741	0.267679	0.376062	0.249246	0.161132	0.435266	0.417097	0.299354	0.648222	0.647035	0.515934	0.452613	0.464247	0.342435
41.6	0.793504	0.790864	0.542522	0.433012	0.328461	0.268534	0.377133	0.249784	0.161439	0.435786	0.418016	0.299449	0.649217	0.647951	0.516853	0.453105	0.465177	0.343373
41.8	0.794945	0.792454	0.543822	0.434107	0.329051	0.269151	0.378322	0.25059	0.161334	0.436432	0.418818	0.300051	0.65037	0.648976	0.517738	0.454033	0.465882	0.343976
42	0.796631	0.794354	0.544538	0.435262	0.329892	0.26971	0.37928	0.251314	0.162356	0.437156	0.4198	0.300249	0.651783	0.650139	0.519086	0.45449	0.466868	0.34426
42.2	0.798045	0.795861	0.54539	0.436353	0.331241	0.270602	0.380638	0.251617	0.162238	0.43801	0.420704	0.301077	0.653077	0.651364	0.520395	0.455829	0.467565	0.345485
42.4	0.800129	0.797615	0.54668	0.437561	0.332437	0.271182	0.381544	0.252395	0.162356	0.438768	0.421837	0.301696	0.654168	0.653071	0.521683	0.456636	0.468287	0.34537
42.6	0.802201	0.799431	0.547789	0.43888	0.333153	0.272086	0.382102	0.253158	0.162327	0.439619	0.42263	0.302159	0.655143	0.654353	0.522916	0.457397	0.469174	0.345941
42.8	0.804004	0.80108	0.548958	0.440015	0.333849	0.2724	0.383082	0.253857	0.162231	0.440435	0.423433	0.303003	0.656142	0.655925	0.523838	0.458416	0.470225	0.347108
43	0.805646	0.802437	0.550128	0.440779	0.334328	0.273074	0.384076	0.254458	0.162487	0.441454	0.424269	0.303654	0.657396	0.657037	0.52486	0.459474	0.471234	0.347566
43.2	0.807159	0.8041	0.551418	0.441984	0.33465	0.273587	0.38487	0.255483	0.162964	0.441985	0.425078	0.304079	0.658694	0.658175	0.525832	0.460505	0.47242	0.348185
43.4	0.808748	0.805997	0.553088	0.44302	0.335235	0.274281	0.385885	0.256274	0.163022	0.442805	0.425873	0.304401	0.659691	0.659284	0.527205	0.461825	0.472795	0.348835
43.6	0.810352	0.807815	0.554095	0.444241	0.336305	0.275188	0.386991	0.256729	0.163315	0.443707	0.426426	0.304904	0.660911	0.660328	0.52834	0.462712	0.474304	0.349201
43.8	0.812112	0.809363	0.555444	0.445186	0.337093	0.275543	0.387911	0.257262	0.163387	0.444384	0.427123	0.305364	0.662385	0.661498	0.529491	0.463132	0.475123	0.3493
44	0.814371	0.811198	0.556266	0.445924	0.337376	0.276129	0.389341	0.257724	0.163558	0.444995	0.427625	0.30587	0.663626	0.662848	0.530556	0.463947	0.475797	0.34961
44.2	0.816325	0.812693	0.557452	0.447184	0.338448	0.276932	0.390305	0.257914	0.164184	0.445741	0.428491	0.30633	0.664682	0.66447	0.531751	0.464796	0.476966	0.350168
44.4	0.818441	0.814729	0.558384	0.447785	0.339272	0.277408	0.391494	0.258555	0.164621	0.446723	0.429231	0.306913	0.665659	0.665697	0.532771	0.465528	0.477825	0.350816
44.6	0.820038	0.816545	0.559552	0.448804	0.339447	0.278018	0.391858	0.259292	0.164865	0.447308	0.430149	0.307581	0.667113	0.667471	0.534047	0.466017	0.478714	0.351776
44.8	0.821651	0.818101	0.560461	0.44974	0.339803	0.278365	0.392647	0.259916	0.165057	0.448071	0.430421	0.308334	0.668521	0.669043	0.534829	0.466799	0.479599	0.352543
45	0.82289	0.819491	0.561477	0.450785	0.340659	0.279092	0.39345	0.26023	0.16513	0.448961	0.431134	0.308681	0.670071	0.670472	0.535905	0.467475	0.480256	0.353027
45.2	0.824558	0.821088	0.562395	0.452233	0.341631	0.279996	0.394738	0.260909	0.165555	0.449703	0.432032	0.309104	0.671677	0.671969	0.536698	0.468331	0.480692	0.353861
45.4	0.825929	0.82268	0.563739	0.453073	0.342584	0.280477	0.39554	0.261584	0.165559	0.450079	0.432786	0.309852	0.673075	0.673105	0.537435	0.469255	0.481361	0.354811
45.6	0.827269	0.824111	0.564659	0.454185	0.34351	0.281103	0.396552	0.262386	0.165557	0.450648	0.433975	0.310584	0.674459	0.674413	0.538151	0.470136	0.481825	0.355418
45.8	0.828875	0.825824	0.565559	0.45475	0.344428	0.281388	0.397553	0.26293	0.166172	0.451483	0.434593	0.311239	0.675942	0.675594	0.539043	0.470705	0.482136	0.356021
46	0.830714	0.827499	0.566303	0.455711	0.345446	0.281771	0.398152	0.263319	0.166818	0.452092	0.435272	0.31163	0.677173	0.676752	0.539962	0.471123	0.483014	0.356399
46.2	0.832056	0.828858	0.567334	0.456361	0.346487	0.282294	0.398494	0.263773	0.166743	0.452709	0.435938	0.312584	0.678676	0.678318	0.540507	0.471989	0.483371	0.357141
46.4	0.833761	0.830101	0.56843	0.457566	0.347272	0.282565	0.399055	0.264368	0.167221	0.453048	0.436677	0.313105	0.679907	0.680187	0.541146	0.47234	0.483962	0.35712
46.6	0.83547	0.831639	0.569548	0.45819	0.34807	0.283127	0.399636	0.264832	0.167572	0.45378	0.437277	0.313515	0.681262	0.681299	0.542086	0.473035	0.484688	0.357888
46.8	0.837031	0.833236	0.57061	0.459047	0.348772	0.283748	0.400527	0.265413	0.16836	0.454338	0.437839	0.314281	0.682536	0.682305	0.543183	0.474367	0.48547	0.358768
47	0.838483	0.834891	0.571754	0.459873	0.349231	0.284213	0.401653	0.265778	0.168963	0.455166	0.438372	0.314186	0.683723	0.683144	0.544202	0.475383	0.486228	0.359191
47.2	0.839852	0.83654	0.573057	0.460688	0.349481	0.285079	0.40243	0.26573	0.169627	0.455947	0.438727	0.314191	0.684614	0.684292	0.545089	0.476194	0.486935	0.359706
47.4	0.841643	0.838421	0.57436	0.461436	0.349913	0.28633	0.403263	0.266276	0.16989	0.456512	0.439587	0.314392	0.685671	0.685297	0.546134	0.477026	0.487621	0.359858
47.6	0.843313	0.83982	0.575156	0.462437	0.350498	0.286918	0.404469	0.266307	0.170024	0.45707	0.440249	0.314472	0.686782	0.686483	0.547046	0.477587	0.488605	0.360142
47.8	0.845128	0.841143	0.57643	0.462961	0.350568	0.287412	0.405624	0.266183	0.169908	0.45742	0.441047	0.314917	0.688317	0.687593	0.548058	0.478336	0.489221	0.360618
48	0.847536	0.842634	0.577462	0.463692	0.351232	0.288191	0.40651	0.266518	0.170421	0.458225	0.441759	0.315011	0.689163	0.688865	0.549097	0.479285	0.490341	0.361142
48.2	0.848834	0.844267	0.578425	0.464783	0.35176	0.289268	0.407141	0.266515	0.170918	0.459009	0.442666	0.315642	0.690311	0.69013	0.550047	0.479686	0.491365	0.361721
48.4	0.850514	0.846171	0.579333	0.465262	0.352031	0.290276	0.408172	0.26709	0.170921	0.45973	0.443441	0.316004	0.691448	0.691528	0.550976	0.48017	0.49213	0.361884
48.6	0.851802	0.847896	0.580391	0.466176	0.352557	0.290882	0.408445	0.267221	0.17057	0.460442	0.444116	0.316492	0.69273	0.693113	0.551897	0.480807	0.493196	0.362692
48.8	0.853318	0.849446	0.581194	0.466947	0.353107	0.291324	0.409588	0.267139	0.170568	0.461253	0.44461	0.316623	0.693616	0.694209	0.552857	0.481442	0.494105	0.363428
49	0.854983	0.850983	0.582077	0.468207	0.353676	0.29211	0.41081	0.267471	0.170454	0.462134	0.445496	0.317059	0.695036	0.695009	0.554221	0.482399	0.494889	0.36419
49.2	0.857108	0.852673	0.583137	0.469571	0.353981	0.292479	0.411826	0.267792	0.170836	0.462818	0.446169	0.31782	0.696174	0.696056	0.555022	0.483116	0.495874	0.364901
49.4	0.858208	0.854236	0.584245	0.470468	0.354445	0.292512	0.412491	0.268125	0.171116	0.463383	0.446633	0.318764	0.697148	0.696882	0.555943	0.483967	0.496543	0.365561
49.6	0.859969	0.856089	0.585121	0.471058	0.355173	0.293139	0.413123	0.26889	0.171371	0.464355	0.447736	0.319704	0.698621	0.69788	0.556861	0.484669	0.496818	0.366367
49.8	0.861478	0.857659	0.586423	0.471688	0.35571	0.293561	0.413793	0.269402	0.172042	0.464934	0.447978	0.320043	0.699829	0.69891	0.55789	0.485563	0.497558	0.366665
50	0.863111	0.859144	0.587713	0.472732	0.356817	0.294092	0.414187	0.270521	0.172327	0.465353	0.448685	0.320767	0.70099	0.700171	0.558949	0.486223	0.498357	0.366953
50.2	0.86463	0.86056	0.588914	0.473925	0.357816	0.294562	0.414876	0.27174	0.172807	0.466063	0.448865	0.321788	0.702329	0.701567	0.559767	0.486728	0.498717	0.367859
50.4	0.866526	0.862109	0.589791	0.474735	0.358657	0.294928	0.41612	0.272582	0.173849	0.466557	0.449713	0.322763	0.703706	0.702787	0.560913	0.487284	0.499223	0.368241
50.6	0.868173	0.863744	0.590788	0.475598	0.35935	0.295425	0.416792	0.273702	0.174335	0.46726	0.450106	0.323622	0.704839	0.703812	0.562176	0.488337	0.500218	0.368556
50.8	0.869513	0.865074	0.591799	0.476906	0.359757	0.296258	0.417727	0.274257	0.174769	0.467978	0.45032	0.324333	0.705515	0.704679	0.563344	0.488834	0.501155	0.369276
51	0.871211	0.86595	0.593031	0.477856	0.360205	0.296515	0.418405	0.275311	0.17526	0.468705	0.450885	0.324545	0.706156	0.705701	0.564233	0.489646	0.501858	0.369564
51.2	0.872508	0.86749	0.594126	0.478783	0.360781	0.297449	0.418644	0.275958	0.176141	0.469401	0.451444	0.324995	0.707301	0.706842	0.565122	0.489877	0.502765	0.369893
51.4	0.874514	0.868968	0.595378	0.479934	0.361752	0.298516	0.41949	0.276756	0.176164	0.469834	0.452427	0.325557	0.708179	0.707916	0.565937	0.490582	0.503596	0.370347
51.6	0.875982	0.870028	0.596459	0.480776	0.362669	0.299155	0.420428	0.277181	0.176368	0.470329	0.453097	0.325677	0.708686	0.709198	0.566739	0.4909	0.503986	0.370844
51.8	0.877226	0.871257	0.597309	0.4817	0.363384	0.299986	0.420614	0.277411	0.176552	0.470958	0.453982	0.325786	0.710309	0.71016	0.567527	0.491203	0.504582	0.371036
52	0.878779	0.872797	0.598142	0.482707	0.3643	0.30076	0.421083	0.277618	0.17704	0.47145	0.45472	0.325822	0.711272	0.711417	0.568367	0.491422	0.505522	0.371344
52.2	0.879455	0.874325	0.598968	0.483357	0.364678	0.301505	0.421976	0.277409	0.177261	0.472179	0.455502	0.326051	0.712203	0.712413	0.569007	0.491683	0.506504	0.372119
52.4	0.880657	0.875798	0.600061	0.484115	0.365182	0.301978	0.422848	0.277617	0.177213	0.472971	0.45626	0.326007	0.713451	0.713396	0.569548	0.492302	0.506729	0.372503
52.6	0.882061	0.877122	0.60089	0.484787	0.365971	0.302215	0.423452	0.277367	0.176975	0.473785	0.456552	0.325678	0.714551	0.71427	0.570194	0.492599	0.507458	0.373858
52.8	0.883529	0.878331	0.601656	0.48537	0.366475	0.302562	0.424597	0.277251	0.177271	0.474708	0.45702	0.325765	0.715092	0.715315	0.571193	0.493033	0.508346	0.37427
53	0.884883	0.879741	0.602547	0.485993	0.366706	0.302935	0.425558	0.277552	0.177322	0.475582	0.457645	0.3262	0.716212	0.716426	0.572143	0.49399	0.508683	0.374465
53.2	0.886208	0.881115	0.603368	0.486594	0.367241	0.303124	0.426451	0.27769	0.177593	0.476376	0.458286	0.326703	0.717197	0.717321	0.572711	0.49445	0.509024	0.375206
53.4	0.887302	0.882571	0.60411	0.486627	0.367865	0.303533	0.426996	0.278155	0.17777	0.477004	0.458757	0.327145	0.718322	0.718179	0.573638	0.495313	0.509398	0.376039
53.6	0.889022	0.884321	0.605095	0.486898	0.368675	0.304345	0.427988	0.278334	0.17805	0.477731	0.459223	0.327652	0.719685	0.719331	0.574236	0.496351	0.51004	0.375925
53.8	0.890136	0.885769	0.605984	0.487553	0.369045	0.304853	0.42874	0.278591	0.178419	0.478262	0.459357	0.327877	0.721106	0.72093	0.575166	0.496997	0.510541	0.376387
54	0.891622	0.887364	0.606627	0.488166	0.369954	0.305322	0.4295	0.279039	0.178581	0.479009	0.459942	0.328528	0.722322	0.721808	0.576057	0.49748	0.511132	0.377239
54.2	0.892955	0.88897	0.607319	0.489452	0.370452	0.305806	0.43049	0.279258	0.178821	0.479891	0.46041	0.329369	0.723708	0.722761	0.576702	0.498192	0.511649	0.377692
54.4	0.894377	0.89042	0.607915	0.490029	0.370892	0.30611	0.431446	0.27972	0.179158	0.48025	0.460877	0.330118	0.724438	0.723492	0.577637	0.499248	0.512412	0.377986
54.6	0.895635	0.891587	0.608816	0.491037	0.371198	0.306484	0.431935	0.280778	0.179345	0.480979	0.461142	0.330642	0.725406	0.724348	0.578347	0.500126	0.513474	0.378594
54.8	0.896923	0.89294	0.609889	0.492404	0.371965	0.307053	0.432316	0.281512	0.179651	0.481813	0.461251	0.331242	0.726401	0.725233	0.579164	0.500775	0.514487	0.379201
55	0.898828	0.894231	0.610916	0.493323	0.372597	0.307422	0.432979	0.282862	0.18036	0.482032	0.461782	0.331703	0.72769	0.726274	0.579959	0.501889	0.515195	0.379431
55.2	0.89966	0.89586	0.611927	0.494376	0.373539	0.307794	0.433576	0.283187	0.180854	0.48255	0.462424	0.332298	0.728961	0.727519	0.58051	0.502066	0.516011	0.37975
55.4	0.901237	0.896899	0.612723	0.495087	0.374591	0.308548	0.434403	0.283554	0.18068	0.483061	0.463166	0.332659	0.729852	0.728413	0.580754	0.503289	0.516531	0.380126
55.6	0.902492	0.898057	0.613589	0.496205	0.375512	0.308936	0.434697	0.284752	0.181064	0.483444	0.463963	0.332753	0.73122	0.729518	0.581457	0.503899	0.516781	0.380563
55.8	0.903574	0.899468	0.614303	0.496889	0.376125	0.309639	0.435211	0.284983	0.181192	0.483938	0.464598	0.333201	0.732652	0.730388	0.582178	0.504425	0.51767	0.381008
56	0.904934	0.900832	0.615125	0.497998	0.376432	0.310252	0.436424	0.285479	0.181426	0.484599	0.465337	0.33372	0.733856	0.731186	0.582707	0.505109	0.518533	0.381714
56.2	0.906184	0.902241	0.615981	0.498392	0.376784	0.310594	0.43722	0.286043	0.181964	0.485498	0.466283	0.33396	0.734978	0.732212	0.583494	0.506005	0.519036	0.382281
56.4	0.907576	0.903524	0.616871	0.499634	0.377344	0.311259	0.437799	0.286615	0.182048	0.48584	0.466715	0.334098	0.735948	0.733274	0.584246	0.506685	0.519471	0.382948
56.6	0.909179	0.904586	0.617776	0.500023	0.378258	0.311551	0.438862	0.286905	0.182368	0.486426	0.467242	0.334472	0.736589	0.734429	0.585032	0.506925	0.520536	0.38368
56.8	0.910769	0.905948	0.618544	0.501213	0.378755	0.312211	0.439723	0.287465	0.182838	0.486877	0.467906	0.334877	0.737206	0.735891	0.585917	0.507727	0.521007	0.383669
57	0.912079	0.907031	0.619486	0.501926	0.379484	0.312854	0.440492	0.288289	0.182835	0.487455	0.468643	0.335233	0.738401	0.736915	0.586574	0.508176	0.521211	0.384336
57.2	0.913599	0.908278	0.620368	0.502585	0.379984	0.313349	0.441039	0.288368	0.182999	0.487987	0.469476	0.335917	0.739216	0.737856	0.587289	0.508476	0.521688	0.385226
57.4	0.914838	0.909735	0.621233	0.503078	0.380477	0.314151	0.441871	0.288794	0.18311	0.488284	0.470038	0.336161	0.740132	0.738958	0.588349	0.509113	0.522472	0.385593
57.6	0.916464	0.911075	0.622031	0.503936	0.381091	0.314909	0.44253	0.288809	0.183258	0.489036	0.470583	0.33676	0.741395	0.740093	0.588791	0.509285	0.52304	0.385512
57.8	0.917628	0.912402	0.622868	0.504538	0.38167	0.315697	0.442821	0.288904	0.183597	0.489435	0.471283	0.336886	0.742237	0.741114	0.589736	0.509628	0.523343	0.386536
58	0.918934	0.913472	0.623699	0.505452	0.382396	0.316266	0.443603	0.288815	0.18349	0.489781	0.471902	0.337326	0.742646	0.741493	0.590509	0.510332	0.524176	0.386753
58.2	0.920216	0.914674	0.6245	0.506335	0.382909	0.316938	0.444278	0.289	0.183554	0.490298	0.472336	0.337966	0.743521	0.74227	0.591153	0.510883	0.5247	0.386993
58.4	0.921343	0.915805	0.625503	0.506937	0.383288	0.317409	0.445135	0.289682	0.183764	0.490764	0.472341	0.338525	0.744191	0.742943	0.592026	0.511541	0.525188	0.387542
58.6	0.922115	0.917054	0.626492	0.507273	0.383827	0.317913	0.445457	0.290202	0.184075	0.491343	0.47253	0.338748	0.745445	0.744207	0.592544	0.511961	0.525948	0.387803
58.8	0.923047	0.918277	0.627599	0.508053	0.384671	0.318387	0.446005	0.290641	0.183965	0.491944	0.472248	0.339353	0.746281	0.745264	0.593253	0.512796	0.526453	0.387811
59	0.924081	0.919308	0.6284	0.508776	0.385146	0.31878	0.44667	0.291277	0.184283	0.49214	0.472608	0.339637	0.747235	0.74659	0.593746	0.513526	0.526884	0.388003
59.2	0.92481	0.92057	0.62916	0.509173	0.386278	0.318814	0.447013	0.291242	0.184167	0.492801	0.472955	0.34009	0.748451	0.747647	0.594311	0.513849	0.527493	0.388325
59.4	0.925818	0.921614	0.6298	0.509289	0.387131	0.319456	0.447635	0.291823	0.184298	0.49343	0.473387	0.340554	0.749529	0.748517	0.594676	0.51488	0.528019	0.388737
59.6	0.926593	0.923011	0.630844	0.510257	0.387833	0.319601	0.448131	0.292646	0.184339	0.493992	0.473886	0.340913	0.750856	0.749731	0.595645	0.51556	0.528237	0.388873
59.8	0.927791	0.92439	0.631383	0.510779	0.388036	0.320134	0.449043	0.292702	0.18478	0.494899	0.474418	0.341418	0.751879	0.750679	0.596628	0.516097	0.529022	0.389415
60	0.929113	0.925815	0.631938	0.511931	0.388652	0.320431	0.449754	0.293438	0.185201	0.495798	0.474987	0.341621	0.753094	0.751545	0.597356	0.516701	0.530044	0.389627
60.2	0.930689	0.927033	0.63256	0.512617	0.389163	0.320522	0.450635	0.2936	0.185631	0.496515	0.475124	0.341908	0.754013	0.75266	0.598416	0.517506	0.530708	0.389941
60.4	0.932015	0.928576	0.633225	0.513709	0.389892	0.32114	0.451399	0.294163	0.185642	0.497014	0.475331	0.341956	0.754803	0.753475	0.599108	0.518043	0.531648	0.390844
60.6	0.933702	0.929879	0.634084	0.514663	0.390628	0.321427	0.453003	0.294989	0.185983	0.497592	0.475783	0.342015	0.755728	0.754238	0.599932	0.518578	0.532027	0.391227
60.8	0.935253	0.931082	0.634682	0.515986	0.391165	0.32224	0.453775	0.295806	0.186445	0.498205	0.476211	0.341679	0.75659	0.755231	0.600565	0.519049	0.532283	0.391601
61	0.936717	0.932125	0.635542	0.516735	0.391817	0.3228	0.454443	0.29647	0.186459	0.498855	0.47703	0.341958	0.757493	0.756051	0.601647	0.518933	0.532401	0.392403
61.2	0.938294	0.933635	0.636352	0.517673	0.392075	0.323281	0.455246	0.29638	0.187008	0.499311	0.477944	0.342109	0.758041	0.756899	0.602758	0.519333	0.532856	0.393299
61.4	0.940011	0.935009	0.637028	0.518561	0.39228	0.323951	0.456332	0.296763	0.187711	0.499686	0.478205	0.342126	0.75901	0.757282	0.603806	0.520075	0.533534	0.39347
61.6	0.94186	0.936284	0.638173	0.519346	0.392591	0.32463	0.456957	0.297258	0.188091	0.500401	0.478574	0.342147	0.759918	0.757869	0.604692	0.52047	0.533864	0.393751
61.8	0.94308	0.937398	0.639141	0.520069	0.393183	0.325134	0.457861	0.297241	0.188501	0.500541	0.479479	0.342137	0.760431	0.758278	0.605667	0.520876	0.534112	0.394737
62	0.944191	0.938317	0.639904	0.52109	0.393581	0.32528	0.458802	0.297008	0.188506	0.500849	0.480096	0.342522	0.76131	0.758814	0.606702	0.52123	0.534812	0.394979
62.2	0.945499	0.939418	0.640451	0.521708	0.394286	0.325981	0.459252	0.297499	0.18859	0.501211	0.480676	0.34277	0.762317	0.759878	0.607302	0.521773	0.53476	0.395345
62.4	0.946288	0.940534	0.641507	0.522519	0.395017	0.326514	0.459816	0.298135	0.188745	0.501554	0.481032	0.342888	0.762915	0.761273	0.608066	0.522347	0.535131	0.395751
62.6	0.947535	0.941658	0.642092	0.522643	0.395129	0.327004	0.460073	0.298673	0.189044	0.501839	0.481513	0.342909	0.763433	0.762796	0.608871	0.523044	0.535643	0.395967
62.8	0.948812	0.942792	0.642747	0.523881	0.395653	0.327351	0.460487	0.299186	0.189142	0.502207	0.482018	0.343199	0.764241	0.76367	0.609489	0.523595	0.53599	0.396394
63	0.950329	0.944036	0.643463	0.524492	0.396527	0.327785	0.461228	0.299697	0.189624	0.502454	0.482984	0.343911	0.765054	0.764576	0.610337	0.524097	0.536379	0.396523
63.2	0.951133	0.945182	0.644232	0.524211	0.397631	0.328227	0.461666	0.299877	0.189522	0.502975	0.483446	0.344627	0.766302	0.765458	0.611089	0.524124	0.536881	0.39676
63.4	0.952155	0.946014	0.645123	0.524876	0.397899	0.32839	0.462079	0.300491	0.189998	0.503314	0.484015	0.345292	0.767237	0.766435	0.611631	0.525017	0.537523	0.396661
63.6	0.953139	0.947278	0.646002	0.525579	0.398402	0.328719	0.462307	0.300674	0.190087	0.50368	0.48512	0.345818	0.768085	0.766974	0.612834	0.525681	0.538003	0.396586
63.8	0.954485	0.948473	0.646649	0.525755	0.398871	0.329089	0.463306	0.301043	0.190513	0.504332	0.485624	0.346647	0.768498	0.767807	0.614042	0.526205	0.539055	0.39687
64	0.955328	0.949786	0.647431	0.526202	0.399808	0.329229	0.463625	0.301775	0.190727	0.504717	0.486065	0.346904	0.769216	0.768675	0.614291	0.526682	0.540342	0.397134
64.2	0.956754	0.950857	0.64819	0.526857	0.400408	0.329545	0.464729	0.301981	0.191083	0.505164	0.486472	0.347292	0.770295	0.7695	0.615101	0.527496	0.540671	0.397256
64.4	0.957763	0.952111	0.649069	0.527274	0.401155	0.330203	0.465502	0.302532	0.191355	0.505668	0.486786	0.347715	0.771202	0.770687	0.61571	0.528001	0.541432	0.398027
64.6	0.959008	0.953409	0.649835	0.527949	0.40201	0.330775	0.466503	0.302994	0.191751	0.506107	0.486955	0.347911	0.772403	0.771667	0.615806	0.528585	0.541936	0.398408
64.8	0.960135	0.954669	0.650555	0.528473	0.402487	0.331579	0.466684	0.303225	0.192394	0.506483	0.487166	0.348177	0.773342	0.7727	0.616108	0.529159	0.542568	0.398662
65	0.961279	0.955973	0.651562	0.529016	0.402977	0.332337	0.467304	0.303848	0.192688	0.507013	0.487697	0.348866	0.774239	0.773478	0.617092	0.529696	0.542942	0.39967
65.2	0.96222	0.957405	0.652452	0.529556	0.403477	0.33263	0.467856	0.30392	0.192851	0.507411	0.487848	0.349037	0.775041	0.774023	0.617298	0.530668	0.543925	0.400318
65.4	0.963434	0.958489	0.653432	0.530079	0.40402	0.333018	0.468769	0.304544	0.19308	0.507947	0.487867	0.349078	0.775906	0.774662	0.617623	0.531487	0.544937	0.400262
65.6	0.9645	0.959454	0.654654	0.530972	0.404969	0.333689	0.469134	0.305173	0.192934	0.508461	0.488502	0.348832	0.776818	0.775559	0.618325	0.532088	0.545532	0.40116
65.8	0.965658	0.960376	0.6554	0.531934	0.40582	0.334189	0.469697	0.304871	0.193155	0.50902	0.489413	0.349059	0.777809	0.776362	0.618947	0.532299	0.546256	0.402058
66	0.966871	0.961279	0.656232	0.532592	0.406253	0.334625	0.470132	0.305142	0.193216	0.50949	0.489728	0.348832	0.778766	0.777745	0.619561	0.532769	0.54708	0.402098
66.2	0.967817	0.96208	0.656783	0.533164	0.406863	0.335539	0.470425	0.306158	0.193074	0.510165	0.490028	0.34892	0.779739	0.779035	0.620087	0.533262	0.547446	0.402583
66.4	0.969193	0.963256	0.65767	0.534172	0.407368	0.336225	0.470879	0.306893	0.193198	0.51083	0.490512	0.348919	0.780389	0.780267	0.620821	0.533535	0.547803	0.403245
66.6	0.970526	0.96435	0.658087	0.535073	0.407544	0.336599	0.471391	0.307449	0.193598	0.511607	0.491392	0.348807	0.78127	0.780854	0.621803	0.534017	0.548497	0.403328
66.8	0.971583	0.965452	0.658609	0.536095	0.408422	0.337385	0.472159	0.308018	0.193839	0.512516	0.491767	0.349281	0.782169	0.78132	0.62251	0.534128	0.549004	0.403431
67	0.973048	0.966466	0.659052	0.536446	0.409271	0.338014	0.473104	0.308509	0.19423	0.513168	0.491955	0.349717	0.782643	0.781609	0.623381	0.534544	0.549201	0.403694
67.2	0.973898	0.967366	0.65937	0.536919	0.409754	0.338404	0.473576	0.308716	0.194459	0.513824	0.492204	0.349754	0.783768	0.782299	0.624205	0.534988	0.54975	0.404107
67.4	0.975344	0.968452	0.659804	0.53776	0.409717	0.338427	0.474455	0.309148	0.194577	0.514203	0.492694	0.35055	0.784492	0.782615	0.625193	0.5356	0.550232	0.403856
67.6	0.975852	0.969701	0.660456	0.537748	0.410156	0.339017	0.475392	0.309318	0.194465	0.514747	0.493279	0.350795	0.784864	0.782919	0.626476	0.535694	0.550609	0.404223
67.8	0.976721	0.970689	0.660908	0.538448	0.410385	0.339119	0.476128	0.309682	0.195156	0.515262	0.493234	0.351213	0.785645	0.784222	0.627075	0.535992	0.550702	0.404398
68	0.97771	0.97178	0.661468	0.539178	0.410989	0.339437	0.476765	0.310053	0.195571	0.515658	0.493291	0.351106	0.786705	0.785241	0.627319	0.536315	0.551129	0.404865
68.2	0.97877	0.972799	0.661985	0.539972	0.411149	0.340162	0.477506	0.31024	0.196052	0.516283	0.493407	0.351455	0.787558	0.786303	0.628314	0.536669	0.551165	0.405307
68.4	0.979628	0.97374	0.662603	0.540262	0.411929	0.34052	0.477945	0.31064	0.196303	0.516872	0.493434	0.352121	0.788553	0.787414	0.628591	0.537076	0.551645	0.406264
68.6	0.980438	0.975179	0.663311	0.540939	0.412114	0.34086	0.478538	0.311046	0.19689	0.517125	0.494005	0.352273	0.789399	0.787847	0.628938	0.537783	0.551763	0.406439
68.8	0.981243	0.976357	0.663903	0.541359	0.412685	0.34145	0.478933	0.311722	0.197263	0.517378	0.494278	0.352908	0.79031	0.788482	0.629663	0.538285	0.552032	0.406501
69	0.981979	0.977288	0.664536	0.541834	0.413294	0.341653	0.479861	0.312583	0.197646	0.517755	0.495128	0.353632	0.791112	0.78874	0.630217	0.538617	0.552455	0.407166
69.2	0.983002	0.978237	0.66524	0.542632	0.413949	0.341598	0.480499	0.313027	0.197658	0.517812	0.495739	0.35406	0.791857	0.789507	0.630434	0.539201	0.552968	0.407518
69.4	0.984009	0.979179	0.666196	0.543484	0.414513	0.342413	0.481336	0.313529	0.198178	0.518039	0.496283	0.354416	0.792556	0.790236	0.63127	0.539599	0.553552	0.407298
69.6	0.984944	0.980175	0.666967	0.544371	0.414977	0.342898	0.48162	0.313375	0.198557	0.518216	0.496953	0.35473	0.793541	0.791063	0.632101	0.539827	0.554026	0.407756
69.8	0.985912	0.981204	0.667835	0.545121	0.415032	0.343384	0.482461	0.31356	0.198834	0.518382	0.497708	0.355446	0.794687	0.791944	0.632656	0.540052	0.554506	0.408016
70	0.986539	0.982094	0.668584	0.54574	0.415217	0.343978	0.482919	0.314186	0.19892	0.51881	0.498348	0.355661	0.795973	0.792896	0.63287	0.540425	0.555109	0.40843
70.2	0.987432	0.982991	0.669362	0.546826	0.415803	0.344703	0.483031	0.314817	0.19904	0.519248	0.499132	0.356182	0.79676	0.793496	0.633505	0.540662	0.555628	0.408867
70.4	0.988555	0.984188	0.670312	0.54771	0.416386	0.345339	0.483512	0.314716	0.199354	0.519643	0.499482	0.356468	0.797407	0.794213	0.634243	0.541053	0.556081	0.409303
70.6	0.989178	0.985057	0.670803	0.548272	0.417059	0.34588	0.484216	0.31487	0.199242	0.52013	0.499964	0.3571	0.798258	0.794641	0.635109	0.541776	0.557044	0.409688
70.8	0.990592	0.986055	0.671107	0.54869	0.417488	0.346765	0.484926	0.314657	0.199438	0.520433	0.499947	0.357696	0.798737	0.795151	0.635787	0.542257	0.557586	0.410062
71	0.991936	0.986982	0.67167	0.549313	0.418102	0.346812	0.485398	0.314715	0.199526	0.520805	0.500346	0.35742	0.799261	0.795683	0.636453	0.542959	0.558279	0.410409
71.2	0.992848	0.987895	0.67213	0.549753	0.418608	0.347152	0.486049	0.314733	0.199536	0.521166	0.500662	0.357866	0.7998	0.796658	0.637062	0.543528	0.558876	0.41085
71.4	0.994032	0.988787	0.672838	0.550587	0.419086	0.347634	0.48652	0.314885	0.199043	0.521315	0.500814	0.358288	0.800658	0.797438	0.637419	0.543874	0.559313	0.410859
71.6	0.994859	0.989545	0.673879	0.551287	0.419368	0.348306	0.486926	0.314837	0.199362	0.521698	0.501007	0.358198	0.801082	0.798491	0.637614	0.544357	0.559804	0.411404
71.8	0.996301	0.990406	0.674334	0.552071	0.420259	0.348954	0.48688	0.314959	0.199619	0.521759	0.501238	0.358149	0.801477	0.799997	0.637801	0.544921	0.559999	0.41222
72	0.99781	0.99137	0.674972	0.552806	0.420829	0.349494	0.487712	0.315538	0.199802	0.52217	0.501137	0.357805	0.801884	0.800942	0.6384	0.545332	0.560639	0.412978
72.2	0.999027	0.99224	0.675675	0.553455	0.421174	0.349939	0.487921	0.315831	0.200411	0.522716	0.501521	0.357812	0.802641	0.802175	0.63911	0.54579	0.561385	0.413584
72.4	1.00039	0.993111	0.676264	0.554148	0.421784	0.350053	0.488556	0.316303	0.200678	0.523244	0.501724	0.35782	0.803458	0.803023	0.639657	0.546492	0.562011	0.414077
72.6	1.00152	0.994163	0.676829	0.554717	0.422117	0.350838	0.489233	0.317001	0.201384	0.523594	0.502305	0.357891	0.804301	0.803573	0.640584	0.547266	0.562088	0.414109
72.8	1.00264	0.994907	0.677132	0.554887	0.422834	0.351441	0.489907	0.317883	0.201662	0.524181	0.502821	0.358352	0.805274	0.80429	0.640995	0.547551	0.56242	0.414415
73	1.00369	0.995931	0.677624	0.555458	0.423109	0.351595	0.490564	0.318915	0.202066	0.524678	0.503615	0.358444	0.805772	0.805168	0.6418	0.547954	0.562834	0.415292
73.2	1.00482	0.997058	0.678473	0.556223	0.423446	0.352218	0.491122	0.319345	0.202754	0.524958	0.504064	0.358658	0.806221	0.806233	0.642442	0.548271	0.562672	0.415494
73.4	1.00567	0.998122	0.679104	0.556966	0.423599	0.352666	0.49175	0.319452	0.203028	0.525575	0.504614	0.358912	0.807044	0.806698	0.643179	0.548614	0.562861	0.415142
73.6	1.00626	0.999122	0.679729	0.557548	0.424015	0.352924	0.492457	0.319873	0.203188	0.526245	0.505037	0.359365	0.807697	0.807517	0.643974	0.548659	0.563382	0.415738
73.8	1.00728	1.00006	0.680523	0.557909	0.424024	0.353559	0.493231	0.320696	0.20354	0.526838	0.505468	0.359741	0.808729	0.80832	0.644466	0.548961	0.563507	0.416421
74	1.00833	1.00098	0.681188	0.558342	0.424323	0.354194	0.493553	0.321444	0.204032	0.527741	0.506084	0.359932	0.8097	0.808996	0.645431	0.549264	0.564088	0.416744
74.2	1.0093	1.00196	0.682196	0.559116	0.424365	0.35454	0.493903	0.321929	0.204259	0.528306	0.506409	0.360041	0.810282	0.809801	0.646463	0.549649	0.564645	0.416849
74.4	1.01012	1.00308	0.682916	0.559494	0.424874	0.355234	0.494618	0.322117	0.204277	0.528768	0.506503	0.360502	0.811288	0.810294	0.647611	0.550111	0.565632	0.417744
74.6	1.01082	1.00402	0.683478	0.559879	0.425546	0.355445	0.494953	0.322381	0.204359	0.52939	0.506921	0.361214	0.811887	0.810902	0.648343	0.550912	0.566126	0.417832
74.8	1.01136	1.00494	0.683819	0.560734	0.425866	0.35558	0.495459	0.322206	0.204772	0.529591	0.507447	0.361227	0.812115	0.811087	0.649217	0.551381	0.566635	0.417428
75	1.01195	1.00594	0.684614	0.561164	0.426346	0.355925	0.495837	0.322912	0.204928	0.53012	0.507799	0.361229	0.812956	0.811882	0.649792	0.551671	0.567431	0.417521
75.2	1.01303	1.00695	0.685046	0.561949	0.42694	0.356452	0.496208	0.322991	0.205109	0.530249	0.508223	0.361532	0.813635	0.812553	0.649765	0.552114	0.567664	0.418224
75.4	1.01395	1.00774	0.68584	0.563248	0.427872	0.356996	0.496384	0.323058	0.204786	0.530409	0.508561	0.361889	0.8145	0.81338	0.650001	0.552425	0.568326	0.418209
75.6	1.01463	1.00887	0.686624	0.563663	0.428688	0.357887	0.497176	0.323017	0.204894	0.530599	0.508975	0.361906	0.815143	0.814004	0.650362	0.55278	0.569009	0.418389
75.8	1.01591	1.00992	0.686983	0.564152	0.429441	0.35851	0.497658	0.323212	0.205077	0.530555	0.509286	0.362045	0.815929	0.814895	0.650846	0.553311	0.569574	0.419127
76	1.01701	1.01098	0.687321	0.564768	0.429581	0.35892	0.498368	0.323959	0.205635	0.530735	0.509461	0.362222	0.81698	0.815458	0.65158	0.553799	0.570364	0.419466
76.2	1.01789	1.01201	0.688177	0.565098	0.430239	0.359439	0.498709	0.324506	0.205496	0.53125	0.509733	0.36249	0.817888	0.816233	0.652058	0.554055	0.57089	0.419506
76.4	1.01915	1.0129	0.68862	0.565302	0.430953	0.360178	0.499268	0.325149	0.205963	0.531509	0.510163	0.362838	0.818521	0.816806	0.652593	0.554612	0.571439	0.419786
76.6	1.02032	1.01382	0.689243	0.565384	0.431731	0.360915	0.500109	0.325737	0.2062	0.531613	0.510597	0.363275	0.819261	0.817129	0.653112	0.555245	0.571584	0.420131
76.8	1.02095	1.01493	0.689964	0.565625	0.432297	0.36091	0.500748	0.326169	0.206415	0.531905	0.511337	0.363711	0.819956	0.817865	0.653084	0.555491	0.572118	0.420532
77	1.02171	1.01612	0.690402	0.566225	0.433078	0.361231	0.501288	0.326509	0.206714	0.531896	0.511673	0.364064	0.820495	0.818409	0.653648	0.55611	0.572345	0.420845
77.2	1.02295	1.01707	0.691247	0.566541	0.433677	0.361614	0.501941	0.326458	0.206953	0.532002	0.51211	0.364541	0.82132	0.818944	0.654077	0.5563	0.572565	0.42086
77.4	1.02374	1.01796	0.691901	0.566743	0.434128	0.36172	0.502228	0.326903	0.207073	0.53233	0.512513	0.365071	0.821927	0.819407	0.65438	0.556681	0.572647	0.421115
77.6	1.0244	1.01866	0.692786	0.566966	0.43468	0.36233	0.50264	0.327474	0.207273	0.532632	0.513132	0.365635	0.822673	0.820586	0.654896	0.556825	0.573055	0.421652
77.8	1.02572	1.01964	0.693518	0.567778	0.434572	0.362732	0.502783	0.327845	0.207673	0.533043	0.513257	0.365698	0.823607	0.821618	0.655402	0.557469	0.573335	0.422103
78	1.02662	1.0207	0.694432	0.568573	0.434858	0.36294	0.503193	0.328169	0.207785	0.533563	0.513951	0.366139	0.823993	0.82242	0.656454	0.558253	0.574176	0.422502
78.2	1.02729	1.02154	0.69521	0.569547	0.435363	0.362761	0.503528	0.328681	0.207967	0.533826	0.513977	0.36608	0.82463	0.823369	0.656848	0.558698	0.574402	0.422778
78.4	1.028	1.02219	0.696091	0.570232	0.436034	0.362794	0.503914	0.328893	0.20804	0.534445	0.514365	0.366671	0.825042	0.824096	0.657582	0.559161	0.575036	0.423418
78.6	1.02822	1.02312	0.696585	0.570767	0.436621	0.362914	0.504389	0.328672	0.208319	0.535075	0.514455	0.367273	0.825303	0.82499	0.658181	0.559745	0.57493	0.4234
78.8	1.02869	1.02385	0.697264	0.571846	0.43683	0.363346	0.504995	0.328463	0.208446	0.535423	0.515001	0.36771	0.825718	0.825374	0.658873	0.560083	0.575402	0.423662
79	1.02974	1.02467	0.697723	0.57287	0.437504	0.363818	0.50533	0.328653	0.208273	0.536053	0.515185	0.368088	0.826573	0.82627	0.65928	0.560193	0.575632	0.424419
79.2	1.03058	1.02537	0.698327	0.574388	0.438243	0.364186	0.505997	0.328551	0.207983	0.536416	0.515759	0.368735	0.826984	0.827249	0.659756	0.560677	0.575899	0.42545
79.4	1.03135	1.02605	0.69919	0.575522	0.439268	0.364806	0.506853	0.328557	0.207822	0.536881	0.515731	0.369625	0.827601	0.828102	0.660503	0.560784	0.576293	0.425275
79.6	1.03204	1.02704	0.699527	0.576303	0.439507	0.365462	0.507795	0.32896	0.207888	0.537076	0.516081	0.369814	0.828212	0.828672	0.661058	0.561478	0.576486	0.425592
79.8	1.03308	1.02772	0.699716	0.57697	0.439412	0.366082	0.508617	0.329351	0.208126	0.537563	0.516008	0.370277	0.828496	0.829504	0.661833	0.561915	0.576749	0.426102
80	1.03371	1.02854	0.700166	0.577694	0.440136	0.366899	0.509149	0.330252	0.208224	0.537862	0.516082	0.370441	0.828543	0.830131	0.662752	0.562014	0.577335	0.426144
80.2	1.03462	1.02938	0.700831	0.578549	0.44084	0.367211	0.509881	0.330503	0.208308	0.538359	0.516389	0.370961	0.828949	0.83057	0.66322	0.562422	0.577637	0.425737
80.4	1.03567	1.03012	0.701144	0.578842	0.441281	0.367808	0.510179	0.330713	0.208826	0.538367	0.516684	0.371315	0.829559	0.830927	0.664223	0.562929	0.57834	0.426143
80.6	1.03657	1.03123	0.701692	0.5796	0.441832	0.368067	0.510569	0.331038	0.209143	0.538436	0.516592	0.371458	0.830292	0.83135	0.664871	0.56371	0.578965	0.426532
80.8	1.03751	1.03213	0.702188	0.580063	0.441984	0.368368	0.510833	0.331125	0.20974	0.538626	0.51727	0.371426	0.831447	0.831833	0.665524	0.563964	0.579264	0.426609
81	1.03866	1.03288	0.702636	0.58044	0.442394	0.36872	0.511074	0.33146	0.210277	0.538773	0.517292	0.371472	0.832141	0.83205	0.666287	0.564435	0.579798	0.426924
81.2	1.03975	1.03373	0.703257	0.580454	0.442608	0.369362	0.51132	0.331877	0.210592	0.539213	0.517432	0.371382	0.833211	0.832805	0.666781	0.564293	0.580232	0.427553
81.4	1.04039	1.03469	0.703643	0.580447	0.442854	0.370003	0.51144	0.332636	0.211584	0.539391	0.517634	0.371487	0.833952	0.832999	0.666761	0.564709	0.580358	0.427645
81.6	1.04138	1.03535	0.704262	0.58073	0.443503	0.370645	0.511884	0.332998	0.211666	0.539744	0.518053	0.371494	0.83515	0.834045	0.66767	0.564925	0.581003	0.42769
81.8	1.04236	1.03632	0.70473	0.581105	0.44395	0.370912	0.512061	0.333209	0.211853	0.540176	0.517937	0.371446	0.836038	0.834589	0.668227	0.565295	0.581389	0.428178
82	1.04285	1.03692	0.705328	0.580886	0.444515	0.370775	0.512423	0.333766	0.212289	0.540317	0.518386	0.371575	0.83665	0.834919	0.66852	0.565623	0.581529	0.428071
82.2	1.04367	1.03744	0.705909	0.581025	0.445193	0.370988	0.51261	0.334554	0.21277	0.540554	0.518457	0.371584	0.837837	0.835873	0.668719	0.565764	0.581447	0.427829
82.4	1.04451	1.03821	0.706669	0.580698	0.445303	0.371615	0.513141	0.334884	0.212834	0.541206	0.51902	0.371702	0.838161	0.83637	0.668967	0.566197	0.581711	0.428472
82.6	1.04518	1.03909	0.707296	0.58108	0.445733	0.372542	0.513762	0.335056	0.213056	0.541637	0.519583	0.372205	0.839095	0.836653	0.669504	0.56599	0.581797	0.429065
82.8	1.04603	1.03953	0.707992	0.581792	0.446242	0.373045	0.514347	0.335429	0.212964	0.542053	0.520083	0.372442	0.839567	0.837029	0.669854	0.566416	0.58219	0.429377
83	1.04658	1.0402	0.708217	0.58199	0.4471	0.373297	0.515091	0.335685	0.212871	0.542508	0.52017	0.372665	0.840013	0.837731	0.670036	0.56645	0.582271	0.429774
83.2	1.04706	1.04088	0.708956	0.582639	0.447382	0.373909	0.516065	0.336229	0.21329	0.543156	0.520629	0.373047	0.840218	0.838551	0.670438	0.566873	0.582503	0.430182
83.4	1.04813	1.0417	0.709354	0.583179	0.447751	0.374545	0.516606	0.33673	0.213401	0.543831	0.520775	0.373172	0.840846	0.83948	0.670527	0.566971	0.582977	0.429898
83.6	1.04852	1.04243	0.709656	0.584036	0.447747	0.375181	0.517062	0.337347	0.213203	0.544584	0.521294	0.37338	0.841382	0.84019	0.67092	0.567453	0.583557	0.430186
83.8	1.04927	1.04313	0.710232	0.584725	0.448213	0.375467	0.517641	0.337825	0.213445	0.545089	0.521677	0.373375	0.841913	0.840818	0.67163	0.567894	0.584236	0.430292
84	1.04974	1.04391	0.710874	0.585503	0.449378	0.375711	0.517943	0.338285	0.213589	0.545284	0.522116	0.3735	0.842009	0.841425	0.672294	0.568179	0.584874	0.430638
84.2	1.05084	1.04492	0.711495	0.586335	0.449797	0.375733	0.518288	0.338092	0.214133	0.545493	0.522433	0.373887	0.842894	0.841748	0.672961	0.568378	0.585382	0.430994
84.4	1.05185	1.04584	0.71206	0.586827	0.450227	0.376316	0.518194	0.33846	0.214326	0.545769	0.522592	0.3741	0.843406	0.842464	0.673779	0.568651	0.586055	0.432102
84.6	1.05302	1.04681	0.712814	0.587701	0.450776	0.376991	0.518778	0.338478	0.215142	0.546003	0.522814	0.373928	0.844036	0.842897	0.674192	0.569388	0.586629	0.433072
84.8	1.054	1.04786	0.71359	0.588448	0.450871	0.377363	0.519253	0.338527	0.215159	0.546552	0.523405	0.374078	0.844787	0.843231	0.674917	0.569421	0.587095	0.433494
85	1.05499	1.04871	0.714305	0.588959	0.451505	0.37764	0.519734	0.338847	0.215677	0.547099	0.523635	0.374357	0.84524	0.84359	0.675516	0.570006	0.587663	0.433916
85.2	1.05561	1.04951	0.714531	0.589472	0.452212	0.378501	0.52057	0.339076	0.215539	0.547551	0.52411	0.374548	0.846137	0.84392	0.675863	0.570414	0.587808	0.434743
85.4	1.0567	1.05059	0.715081	0.589724	0.452737	0.378727	0.521076	0.339179	0.215854	0.547458	0.524533	0.375069	0.846917	0.84403	0.676279	0.57112	0.587667	0.434876
85.6	1.05788	1.05128	0.715575	0.590084	0.453341	0.379079	0.521553	0.3392	0.215703	0.54767	0.525051	0.375325	0.847631	0.844703	0.676757	0.571681	0.587789	0.434762
85.8	1.05858	1.05213	0.716221	0.590481	0.453612	0.379047	0.522024	0.339045	0.215904	0.547782	0.525304	0.375734	0.848367	0.845526	0.676925	0.5718	0.587485	0.435256
86	1.05934	1.05283	0.716977	0.59082	0.453887	0.379384	0.522239	0.339383	0.216264	0.547856	0.525695	0.375693	0.848619	0.845795	0.676872	0.572344	0.58747	0.435295
86.2	1.06008	1.05362	0.717343	0.591263	0.454111	0.380305	0.522878	0.33993	0.216403	0.548027	0.526192	0.375854	0.849125	0.846564	0.677366	0.572837	0.587691	0.435321
86.4	1.06108	1.05425	0.717986	0.59124	0.454418	0.380791	0.523578	0.340164	0.216315	0.548156	0.526426	0.375835	0.849588	0.84639	0.677581	0.573021	0.587635	0.435744
86.6	1.06172	1.05497	0.718419	0.59209	0.455121	0.381146	0.524132	0.340377	0.216436	0.548302	0.526798	0.376156	0.850325	0.846804	0.678423	0.57314	0.58814	0.435906
86.8	1.06238	1.05547	0.718626	0.592661	0.455541	0.381251	0.524651	0.341018	0.216742	0.548707	0.526878	0.376423	0.850425	0.847481	0.678549	0.573948	0.588565	0.435659
87	1.06312	1.056	0.71918	0.593316	0.455764	0.381508	0.525041	0.341271	0.216984	0.549263	0.526781	0.37662	0.850963	0.848385	0.678833	0.574317	0.589039	0.435791
87.2	1.06388	1.05652	0.719789	0.594218	0.455544	0.381987	0.524928	0.342123	0.216804	0.549667	0.527026	0.376928	0.85158	0.849147	0.679245	0.574713	0.589398	0.435801
87.4	1.06479	1.05722	0.720363	0.594929	0.455637	0.382284	0.524987	0.342638	0.216829	0.549907	0.52737	0.377303	0.852537	0.850183	0.679213	0.575085	0.590519	0.435818
87.6	1.0654	1.05767	0.720862	0.595465	0.455955	0.382206	0.525135	0.343409	0.217085	0.550333	0.527915	0.377622	0.852946	0.850831	0.679724	0.575651	0.590881	0.435537
87.8	1.06623	1.05841	0.7213	0.596278	0.45663	0.38221	0.525625	0.343929	0.217384	0.55029	0.52812	0.377639	0.853198	0.85147	0.680565	0.575818	0.591074	0.435811
88	1.06696	1.05917	0.721741	0.596758	0.457659	0.382845	0.526224	0.344039	0.217618	0.550363	0.528067	0.377787	0.853649	0.852241	0.681289	0.575958	0.591582	0.436176
88.2	1.06789	1.05987	0.722088	0.59755	0.457793	0.383293	0.526767	0.343753	0.21802	0.550767	0.527971	0.378181	0.854178	0.853184	0.681606	0.576284	0.592264	0.436652
88.4	1.06852	1.0606	0.722547	0.598255	0.458467	0.383879	0.527023	0.344283	0.21808	0.551365	0.52807	0.378718	0.854278	0.854084	0.682445	0.576895	0.592728	0.437099
88.6	1.06924	1.06138	0.723175	0.598933	0.458789	0.384292	0.52757	0.344453	0.218641	0.551732	0.528435	0.378774	0.854929	0.854519	0.683056	0.577233	0.593628	0.437565
88.8	1.07001	1.06213	0.723685	0.599762	0.45919	0.384572	0.527694	0.344317	0.218657	0.552236	0.529077	0.379157	0.855673	0.855105	0.683942	0.577523	0.594227	0.437018
89	1.07093	1.06267	0.72398	0.600527	0.459819	0.384997	0.528299	0.344462	0.219103	0.552621	0.529514	0.379275	0.856284	0.855451	0.684468	0.57822	0.594385	0.437498
89.2	1.07169	1.06359	0.724397	0.600787	0.460258	0.38518	0.528982	0.344172	0.219177	0.553201	0.529938	0.379804	0.857082	0.855941	0.685063	0.5784	0.594422	0.438153
89.4	1.07247	1.06456	0.725014	0.600917	0.460519	0.385412	0.529325	0.343732	0.219395	0.553428	0.530396	0.380288	0.857487	0.856786	0.68549	0.578618	0.594452	0.438042
89.6	1.07261	1.0655	0.725626	0.601262	0.46092	0.385984	0.529823	0.344007	0.219567	0.554062	0.530867	0.380618	0.857967	0.857429	0.685917	0.57867	0.594991	0.438359
89.8	1.0729	1.06628	0.726264	0.601678	0.461329	0.386537	0.53013	0.344025	0.220208	0.554568	0.531244	0.380779	0.858507	0.858283	0.686435	0.578314	0.595162	0.439008
90	1.07374	1.06703	0.726847	0.601895	0.461604	0.38735	0.530734	0.344368	0.220193	0.555042	0.531742	0.380918	0.859162	0.858656	0.686841	0.578753	0.595548	0.439592
90.2	1.07426	1.06791	0.726962	0.602376	0.461999	0.387805	0.531631	0.344487	0.220248	0.554921	0.531793	0.380954	0.859933	0.859394	0.687541	0.57886	0.595728	0.440115
90.4	1.07519	1.06859	0.727654	0.602703	0.462645	0.388069	0.53196	0.3445	0.220229	0.555091	0.531832	0.381227	0.860653	0.859847	0.688295	0.578814	0.595856	0.440647
90.6	1.07582	1.06936	0.727974	0.603601	0.462862	0.388137	0.532486	0.345067	0.220559	0.555338	0.532087	0.381307	0.861372	0.860806	0.688979	0.578944	0.596441	0.44133
90.8	1.07666	1.0698	0.728584	0.604021	0.462595	0.388548	0.532927	0.345451	0.220882	0.555577	0.532286	0.381878	0.861789	0.861389	0.689078	0.579366	0.596416	0.441894
91	1.07725	1.07068	0.729289	0.604571	0.462861	0.388984	0.532974	0.345714	0.22067	0.555722	0.532463	0.382083	0.862704	0.862163	0.689562	0.579546	0.596675	0.442522
91.2	1.07775	1.07157	0.729942	0.604811	0.463077	0.389167	0.533159	0.34646	0.221281	0.555602	0.53289	0.382176	0.863298	0.862835	0.690155	0.579414	0.596759	0.442897
91.4	1.07838	1.07235	0.730601	0.605561	0.463732	0.389641	0.533918	0.34669	0.221774	0.555858	0.533319	0.382049	0.863907	0.863561	0.69073	0.579685	0.59729	0.443192
91.6	1.07915	1.07303	0.731213	0.606311	0.464449	0.389938	0.534214	0.346864	0.222018	0.556188	0.533657	0.381729	0.864383	0.864258	0.691374	0.579998	0.597461	0.443438
91.8	1.08015	1.07363	0.731653	0.607097	0.464962	0.39069	0.534651	0.347334	0.222029	0.556447	0.533618	0.381931	0.865075	0.864834	0.692384	0.580071	0.597549	0.443947
92	1.08102	1.0744	0.732075	0.60767	0.465755	0.391102	0.535009	0.34745	0.222073	0.556522	0.533699	0.382035	0.865825	0.865182	0.692609	0.580554	0.598158	0.444156
92.2	1.08171	1.07482	0.732446	0.608242	0.466283	0.391374	0.535388	0.347597	0.222306	0.556876	0.533524	0.382456	0.865876	0.865737	0.693035	0.580811	0.598708	0.444264
92.4	1.08276	1.07543	0.733123	0.608801	0.466933	0.391662	0.536028	0.348428	0.222643	0.557106	0.533937	0.382841	0.866199	0.865715	0.69407	0.5811	0.599107	0.443817
92.6	1.08332	1.07598	0.733451	0.609002	0.467712	0.392043	0.536574	0.348967	0.223183	0.557543	0.534395	0.382865	0.866648	0.865621	0.69438	0.581486	0.599868	0.444017
92.8	1.08433	1.07668	0.733845	0.609339	0.468593	0.392207	0.536744	0.349111	0.223648	0.558014	0.534727	0.383271	0.867108	0.86592	0.694855	0.581803	0.599473	0.443607
93	1.08495	1.07731	0.734273	0.609409	0.469388	0.392338	0.537389	0.349538	0.224166	0.558385	0.534796	0.383569	0.867227	0.866227	0.695176	0.582357	0.599469	0.443754
93.2	1.08564	1.07793	0.734834	0.60874	0.469754	0.392538	0.537626	0.349665	0.224532	0.559081	0.535101	0.384189	0.86776	0.866631	0.695851	0.582658	0.599717	0.443643
93.4	1.08597	1.07855	0.735065	0.608993	0.470135	0.393656	0.537907	0.349792	0.224536	0.559381	0.535809	0.384558	0.867798	0.867288	0.695901	0.582939	0.600148	0.443603
93.6	1.08693	1.07932	0.735599	0.60941	0.470186	0.394269	0.538495	0.350635	0.224848	0.559966	0.536025	0.384893	0.868462	0.867259	0.696271	0.583239	0.600566	0.443815
93.8	1.08763	1.07988	0.735717	0.609787	0.470247	0.395019	0.538878	0.351084	0.225434	0.560307	0.536226	0.385096	0.869199	0.867715	0.696554	0.5835	0.600828	0.443897
94	1.08843	1.08066	0.736131	0.610356	0.470678	0.3954	0.539497	0.351515	0.225181	0.560456	0.536234	0.385402	0.869617	0.868463	0.697503	0.584075	0.600908	0.444616
94.2	1.08885	1.08129	0.736181	0.611268	0.470975	0.395326	0.540104	0.351422	0.225482	0.560792	0.536382	0.385713	0.870165	0.868969	0.698048	0.584319	0.600903	0.444751
94.4	1.08946	1.08194	0.736565	0.611488	0.470836	0.395611	0.540356	0.351963	0.225949	0.560987	0.536771	0.386234	0.870971	0.869488	0.698487	0.5847	0.601334	0.444764
94.6	1.08984	1.08263	0.736697	0.612006	0.470721	0.3956	0.540822	0.352085	0.226187	0.561211	0.537212	0.386328	0.871676	0.870118	0.698831	0.585151	0.601479	0.445439
94.8	1.09021	1.08338	0.737182	0.612665	0.470738	0.396367	0.541207	0.352307	0.226215	0.561493	0.537735	0.386511	0.872309	0.870935	0.699571	0.58542	0.601544	0.445961
95	1.0906	1.08451	0.737942	0.613762	0.47111	0.39645	0.541689	0.353126	0.226426	0.5619	0.538054	0.386635	0.873203	0.871819	0.700061	0.58552	0.602296	0.446594
95.2	1.09105	1.08537	0.738852	0.614529	0.471528	0.396578	0.542099	0.353287	0.226871	0.562255	0.538215	0.386654	0.874143	0.872549	0.700643	0.585661	0.603173	0.447147
95.4	1.09174	1.08581	0.739525	0.614953	0.472218	0.39709	0.542233	0.353488	0.226635	0.562646	0.538523	0.386424	0.874794	0.873161	0.70111	0.586237	0.603709	0.447791
95.6	1.0927	1.08669	0.740127	0.615847	0.472659	0.397368	0.542108	0.353956	0.22668	0.562797	0.538598	0.386634	0.87554	0.873949	0.701581	0.586703	0.604387	0.448217
95.8	1.09366	1.08729	0.740764	0.616123	0.473074	0.398062	0.542233	0.354345	0.226475	0.562966	0.539008	0.38681	0.876097	0.874634	0.701783	0.586984	0.60493	0.448357
96	1.09403	1.08814	0.741464	0.616449	0.473879	0.398379	0.542768	0.35476	0.226417	0.562817	0.539472	0.386961	0.876621	0.874956	0.701723	0.587279	0.60546	0.448572
96.2	1.09473	1.08888	0.742167	0.616796	0.474742	0.399025	0.543231	0.355332	0.226556	0.563179	0.539947	0.387156	0.876772	0.875551	0.702181	0.587802	0.605906	0.448621
96.4	1.09559	1.08981	0.742968	0.616841	0.475438	0.399356	0.544234	0.35584	0.226646	0.563678	0.540325	0.387226	0.877188	0.875734	0.702388	0.588178	0.606289	0.44857
96.6	1.09585	1.09064	0.743477	0.616985	0.476377	0.399668	0.544445	0.356437	0.226973	0.564177	0.54068	0.386919	0.877476	0.876393	0.702402	0.588571	0.606286	0.448757
96.8	1.0969	1.0913	0.744012	0.616915	0.476621	0.399817	0.544584	0.356582	0.227363	0.564428	0.540954	0.387126	0.877779	0.877261	0.702656	0.588927	0.606338	0.448985
97	1.09764	1.0915	0.744744	0.617151	0.476997	0.400359	0.545358	0.356926	0.227926	0.564413	0.541301	0.387151	0.877991	0.877666	0.703083	0.589473	0.606984	0.448996
97.2	1.09847	1.0918	0.745208	0.617174	0.477207	0.400614	0.545913	0.357102	0.228402	0.564693	0.541701	0.387497	0.878457	0.878227	0.703743	0.58998	0.607365	0.449116
97.4	1.09902	1.09229	0.745591	0.61765	0.477575	0.40147	0.546444	0.356962	0.228469	0.564782	0.542186	0.387662	0.878722	0.878493	0.704112	0.590229	0.60775	0.449321
97.6	1.09973	1.09293	0.746189	0.617761	0.47796	0.401709	0.547105	0.357567	0.228801	0.564911	0.54223	0.388042	0.879654	0.878743	0.704726	0.590892	0.607418	0.449362
97.8	1.09999	1.09342	0.74664	0.618012	0.478874	0.402091	0.547266	0.357924	0.229198	0.565002	0.5424	0.388356	0.880206	0.879085	0.705496	0.591482	0.607538	0.449517
98	1.10054	1.09373	0.746961	0.61847	0.479263	0.402108	0.547907	0.357999	0.229552	0.565331	0.54285	0.388542	0.880807	0.879472	0.706307	0.592223	0.607418	0.449891
98.2	1.10084	1.09405	0.747313	0.619153	0.479555	0.402253	0.548676	0.35812	0.230172	0.565583	0.54307	0.388877	0.88172	0.879587	0.706394	0.592745	0.607324	0.449856
98.4	1.10134	1.09459	0.747566	0.619381	0.479901	0.402945	0.549145	0.358434	0.230385	0.565573	0.543401	0.388905	0.88255	0.879948	0.706796	0.593298	0.607469	0.449733
98.6	1.10149	1.09504	0.74776	0.620134	0.480527	0.403181	0.549518	0.35865	0.230022	0.566145	0.543466	0.388572	0.883021	0.880484	0.707448	0.593294	0.607432	0.450251
98.8	1.10229	1.09554	0.748038	0.621	0.481472	0.403639	0.550008	0.359331	0.230208	0.566387	0.543821	0.388809	0.883723	0.881003	0.708067	0.592922	0.607505	0.450867
99	1.10323	1.09607	0.748345	0.621562	0.48199	0.40387	0.550293	0.359608	0.230351	0.566802	0.543999	0.389347	0.884338	0.881146	0.708171	0.592909	0.607883	0.451417
99.2	1.10396	1.09658	0.748944	0.621672	0.482522	0.403987	0.550377	0.359249	0.230254	0.567112	0.544105	0.389624	0.884817	0.88152	0.709024	0.59289	0.608405	0.451492
99.4	1.10499	1.09696	0.749003	0.621931	0.483208	0.404608	0.550449	0.359481	0.230302	0.567257	0.544198	0.389792	0.884833	0.881857	0.709541	0.592722	0.608652	0.451899
99.6	1.106	1.0977	0.749386	0.62239	0.483648	0.40487	0.550447	0.359124	0.230086	0.567211	0.544249	0.38996	0.885138	0.882352	0.709836	0.592756	0.609087	0.451994
99.8	1.10647	1.09839	0.749752	0.62266	0.484193	0.405263	0.550708	0.359108	0.230103	0.567257	0.544502	0.389855	0.885511	0.882565	0.709948	0.592914	0.609662	0.45192
100	1.10718	1.09934	0.749865	0.623105	0.484188	0.405473	0.550988	0.35938	0.230458	0.567292	0.544736	0.390539	0.885686	0.882971	0.710325	0.593079	0.60993	0.452053
100.2	1.10801	1.10018	0.750266	0.623947	0.48436	0.405933	0.551152	0.359542	0.231036	0.56789	0.545137	0.390548	0.885895	0.883748	0.710864	0.592823	0.610476	0.45221
100.4	1.10857	1.10111	0.750489	0.624649	0.483982	0.405964	0.551518	0.359737	0.231231	0.568314	0.54479	0.390408	0.886079	0.884526	0.711193	0.593004	0.611313	0.452231
100.6	1.10973	1.10179	0.750571	0.625076	0.483675	0.406427	0.551637	0.360044	0.23135	0.568633	0.545273	0.390354	0.886247	0.885268	0.711469	0.593316	0.611573	0.452391
100.8	1.11058	1.10245	0.750902	0.625353	0.483466	0.40691	0.552088	0.360389	0.231907	0.568586	0.545178	0.39057	0.886266	0.886038	0.711714	0.593523	0.612046	0.452844
101	1.11081	1.10293	0.751505	0.626443	0.483741	0.407319	0.552637	0.360711	0.232502	0.568722	0.545315	0.391043	0.886751	0.886486	0.712103	0.593865	0.612424	0.452525
101.2	1.11083	1.10359	0.751948	0.62645	0.483952	0.407476	0.552996	0.361069	0.232604	0.568879	0.545369	0.391289	0.887108	0.887161	0.712865	0.594166	0.612801	0.45242
101.4	1.11111	1.1045	0.752457	0.62678	0.484178	0.408166	0.553231	0.361132	0.232483	0.569259	0.545553	0.391441	0.887686	0.887626	0.71348	0.59453	0.613223	0.452972
101.6	1.11142	1.10518	0.753258	0.627151	0.4845	0.40837	0.553516	0.361588	0.232778	0.569458	0.545724	0.391809	0.888412	0.888053	0.714063	0.595046	0.61344	0.453298
101.8	1.11177	1.10562	0.754098	0.627948	0.485218	0.408347	0.553772	0.361751	0.232968	0.569843	0.545733	0.392114	0.889193	0.888626	0.714516	0.5957	0.614385	0.453154
102	1.112	1.10623	0.754584	0.628633	0.485379	0.409019	0.554117	0.362175	0.233312	0.570113	0.545975	0.392455	0.889559	0.889334	0.714648	0.596108	0.614576	0.453705
102.2	1.1121	1.10697	0.755259	0.629176	0.486206	0.409586	0.554863	0.362624	0.233533	0.570431	0.546243	0.392733	0.889997	0.889832	0.714627	0.59618	0.614694	0.454013
102.4	1.11285	1.10764	0.755502	0.629818	0.486682	0.410297	0.555634	0.363065	0.233487	0.570849	0.54668	0.392857	0.890446	0.890485	0.714895	0.596309	0.615067	0.45387
102.6	1.11315	1.1081	0.756157	0.630322	0.487339	0.410617	0.55595	0.363782	0.233349	0.571154	0.547114	0.393131	0.890814	0.890745	0.715157	0.596194	0.614795	0.454221
102.8	1.11419	1.10862	0.756508	0.630809	0.487787	0.410964	0.556457	0.363968	0.2339	0.571278	0.547801	0.394053	0.891197	0.891054	0.715425	0.596015	0.614793	0.454768
103	1.1151	1.10911	0.757339	0.631171	0.488126	0.411747	0.556872	0.364097	0.233663	0.571361	0.547667	0.394655	0.891207	0.891071	0.715641	0.59626	0.61517	0.455465
103.2	1.11555	1.10988	0.758164	0.631351	0.488955	0.412126	0.557603	0.363757	0.233903	0.571485	0.547638	0.395243	0.891712	0.891513	0.716275	0.596512	0.61556	0.455487
103.4	1.11615	1.11054	0.758478	0.631319	0.489463	0.412522	0.558007	0.363777	0.233971	0.571657	0.548002	0.395494	0.89207	0.891642	0.716572	0.59647	0.615375	0.455853
103.6	1.11693	1.11118	0.758933	0.631391	0.490022	0.412861	0.558546	0.363682	0.233977	0.571773	0.548232	0.395688	0.892355	0.892016	0.716978	0.597027	0.615391	0.456014
103.8	1.11756	1.11221	0.759172	0.632067	0.490308	0.413197	0.559018	0.364004	0.234273	0.571813	0.548304	0.395709	0.892741	0.892533	0.717735	0.597537	0.615783	0.456251
104	1.11854	1.11285	0.759457	0.632247	0.490272	0.41358	0.559065	0.363998	0.234853	0.572114	0.549011	0.395919	0.893235	0.893459	0.718111	0.597828	0.616039	0.456659
104.2	1.11895	1.1132	0.759743	0.63251	0.490443	0.414051	0.559379	0.364539	0.234865	0.572667	0.549228	0.395348	0.893706	0.893702	0.718626	0.598122	0.616152	0.457036
104.4	1.11977	1.11388	0.759876	0.632915	0.490762	0.414397	0.560025	0.364828	0.234538	0.57299	0.549284	0.395352	0.894222	0.893994	0.718889	0.598843	0.616744	0.457299
104.6	1.12079	1.1142	0.760149	0.632908	0.491064	0.415163	0.56029	0.36513	0.234592	0.573205	0.549683	0.395176	0.894632	0.894261	0.719305	0.59973	0.616766	0.457484
104.8	1.12069	1.11474	0.76071	0.633601	0.491531	0.415572	0.560723	0.365359	0.234945	0.57339	0.549749	0.394951	0.895221	0.894992	0.719751	0.600108	0.617219	0.457905
105	1.12075	1.11514	0.761093	0.634153	0.491961	0.416329	0.560726	0.36521	0.235175	0.573861	0.550081	0.395309	0.895814	0.895128	0.720626	0.600282	0.617616	0.457858
105.2	1.1215	1.11584	0.761462	0.63422	0.491974	0.416718	0.561016	0.365533	0.235187	0.574142	0.550467	0.394705	0.896369	0.895918	0.721584	0.600516	0.617919	0.457802
105.4	1.12224	1.11607	0.761806	0.634933	0.492012	0.417007	0.56139	0.365128	0.235135	0.574368	0.550958	0.3946	0.896936	0.896618	0.722454	0.601141	0.618352	0.458418
105.6	1.12276	1.11648	0.762275	0.635174	0.492494	0.417183	0.561532	0.365392	0.235585	0.574651	0.551264	0.394865	0.897714	0.897205	0.723231	0.601255	0.618901	0.458556
105.8	1.12346	1.11701	0.76262	0.635573	0.492919	0.417593	0.56174	0.365492	0.235719	0.574889	0.5516	0.395021	0.898562	0.898059	0.723216	0.60132	0.619534	0.458358
106	1.12384	1.11759	0.763105	0.63616	0.493182	0.418239	0.561876	0.366145	0.236533	0.575216	0.551885	0.395141	0.899063	0.898287	0.723362	0.601135	0.619666	0.459043
106.2	1.12435	1.11789	0.763448	0.63683	0.493537	0.418129	0.562291	0.366599	0.236852	0.575562	0.552138	0.395453	0.899718	0.898474	0.723748	0.601445	0.619839	0.458896
106.4	1.12525	1.11829	0.763809	0.637831	0.493816	0.418635	0.562482	0.366904	0.237566	0.575714	0.552336	0.395907	0.900334	0.898816	0.72396	0.602017	0.620325	0.458759
106.6	1.12587	1.11872	0.764387	0.637872	0.494406	0.418542	0.562276	0.36721	0.23803	0.57597	0.552647	0.396332	0.900927	0.899179	0.724502	0.602259	0.620385	0.458936
106.8	1.12662	1.11925	0.764583	0.63832	0.494836	0.418571	0.562267	0.367162	0.238437	0.576436	0.552682	0.396702	0.901636	0.899981	0.724893	0.602135	0.62086	0.459854
107	1.12692	1.11981	0.765111	0.638848	0.495491	0.419248	0.562643	0.367619	0.238194	0.576749	0.552584	0.396856	0.901917	0.900503	0.725252	0.602508	0.621285	0.460317
107.2	1.12693	1.12057	0.765642	0.639035	0.495929	0.419507	0.562832	0.36746	0.238202	0.57728	0.552892	0.397424	0.902868	0.901052	0.725966	0.602607	0.621428	0.460277
107.4	1.12746	1.12113	0.766296	0.639415	0.495988	0.419513	0.563008	0.367983	0.238207	0.577757	0.55322	0.397514	0.903029	0.901114	0.726007	0.602546	0.621729	0.460624
107.6	1.12809	1.12172	0.766576	0.639942	0.496373	0.419794	0.563247	0.368594	0.238116	0.57822	0.553572	0.397918	0.903185	0.901528	0.726151	0.602925	0.622328	0.460858
107.8	1.12868	1.12227	0.767265	0.640601	0.496461	0.419795	0.563234	0.369359	0.238256	0.578558	0.553852	0.397624	0.903743	0.902037	0.726544	0.603078	0.622645	0.461018
108	1.12922	1.12274	0.767757	0.640571	0.496785	0.419811	0.563402	0.369929	0.238094	0.578787	0.554209	0.397826	0.90418	0.902731	0.726755	0.603144	0.622545	0.461559
108.2	1.12943	1.12307	0.768117	0.640535	0.497222	0.420242	0.564046	0.370092	0.238023	0.579147	0.554425	0.39819	0.90421	0.903041	0.726955	0.603418	0.622571	0.462208
108.4	1.12983	1.12361	0.768728	0.640859	0.497699	0.42078	0.56475	0.370518	0.238457	0.579466	0.554323	0.398749	0.904426	0.903903	0.727673	0.60377	0.622689	0.462393
108.6	1.13004	1.12405	0.769327	0.641459	0.497862	0.421006	0.564748	0.370674	0.238337	0.579485	0.554396	0.398808	0.904622	0.904492	0.728085	0.604247	0.622843	0.462595
108.8	1.13042	1.1247	0.769982	0.641714	0.498146	0.42162	0.565444	0.370842	0.238201	0.579656	0.554877	0.398716	0.90524	0.904985	0.728438	0.603961	0.623005	0.462933
109	1.13133	1.12521	0.770243	0.642131	0.498852	0.422117	0.565905	0.371403	0.238406	0.579613	0.555085	0.398882	0.905283	0.904879	0.728953	0.603758	0.62282	0.462765
109.2	1.13241	1.12579	0.770644	0.642569	0.498697	0.422428	0.566741	0.37188	0.238299	0.57984	0.55553	0.398538	0.905794	0.90534	0.729425	0.604004	0.622812	0.462733
109.4	1.13298	1.1261	0.771006	0.642882	0.499162	0.422783	0.567172	0.3721	0.238486	0.58016	0.555651	0.398856	0.906228	0.905916	0.729702	0.604257	0.623154	0.463222
109.6	1.13365	1.12652	0.771497	0.643081	0.499449	0.423011	0.567639	0.372697	0.23896	0.580568	0.555703	0.398904	0.906773	0.906583	0.729894	0.603822	0.623655	0.463198
109.8	1.13431	1.12701	0.771829	0.643805	0.49978	0.423205	0.568512	0.373007	0.239428	0.580654	0.555658	0.399007	0.907424	0.906829	0.729807	0.604157	0.623806	0.463481
110	1.13473	1.12741	0.772078	0.644319	0.500627	0.42337	0.569023	0.373248	0.240158	0.580858	0.555658	0.39915	0.907594	0.906945	0.730515	0.604819	0.623729	0.46442
110.2	1.13566	1.12772	0.772149	0.644949	0.501196	0.423443	0.569489	0.373505	0.240228	0.581004	0.555821	0.399418	0.907739	0.907537	0.731116	0.605667	0.623964	0.464372
110.4	1.1363	1.12808	0.77241	0.645214	0.501882	0.424048	0.56994	0.373287	0.240821	0.581467	0.556046	0.399497	0.908259	0.907969	0.73163	0.606066	0.62444	0.464559
110.6	1.13671	1.12868	0.772493	0.645419	0.502545	0.424006	0.570034	0.374013	0.240771	0.581874	0.556375	0.399514	0.908673	0.908263	0.732152	0.606417	0.624271	0.464885
110.8	1.13679	1.12919	0.77268	0.645604	0.503106	0.424436	0.570617	0.374064	0.240632	0.582149	0.556766	0.39942	0.909205	0.908529	0.732814	0.606841	0.624717	0.465189
111	1.13699	1.12981	0.773096	0.646192	0.503176	0.425076	0.571233	0.374478	0.240666	0.582499	0.557396	0.39961	0.909576	0.908605	0.733033	0.607428	0.625218	0.464856
111.2	1.13736	1.13027	0.773541	0.646527	0.503748	0.425374	0.571272	0.37458	0.240828	0.582799	0.557791	0.400013	0.909862	0.908451	0.733432	0.607785	0.625403	0.464725
111.4	1.13806	1.13081	0.773992	0.646881	0.503995	0.425825	0.571642	0.374974	0.241075	0.583496	0.558372	0.39996	0.910017	0.9085	0.733542	0.608103	0.625813	0.464967
111.6	1.13857	1.13133	0.774412	0.646699	0.504297	0.426356	0.571765	0.375208	0.241028	0.583438	0.558978	0.400096	0.910242	0.909151	0.734194	0.608707	0.626111	0.464865
111.8	1.1391	1.13154	0.774944	0.647042	0.50464	0.426863	0.571915	0.375055	0.241521	0.583685	0.559301	0.400249	0.910804	0.909885	0.734675	0.608982	0.625998	0.464595
112	1.13934	1.13218	0.77508	0.64664	0.504976	0.427338	0.572219	0.374739	0.241485	0.583704	0.559753	0.400677	0.911143	0.910878	0.735013	0.609197	0.625463	0.465059
112.2	1.13947	1.13275	0.775577	0.646528	0.505448	0.427886	0.57223	0.374475	0.242493	0.583942	0.559895	0.401197	0.911841	0.911426	0.735368	0.609546	0.625598	0.465104
112.4	1.1399	1.13332	0.776107	0.647127	0.505476	0.42851	0.572404	0.374567	0.242738	0.584198	0.560031	0.401247	0.912641	0.911648	0.736062	0.609827	0.625441	0.464801
112.6	1.14058	1.13387	0.776719	0.64772	0.505588	0.428539	0.572053	0.374734	0.242786	0.584291	0.560531	0.401298	0.913399	0.911722	0.736463	0.60967	0.625917	0.465135
112.8	1.14141	1.13448	0.777098	0.647688	0.506078	0.429128	0.572384	0.375011	0.243076	0.584482	0.561101	0.401434	0.914053	0.912102	0.737066	0.6095	0.626006	0.465301
113	1.14229	1.13512	0.777395	0.648442	0.506648	0.429353	0.572332	0.375375	0.243558	0.584803	0.561523	0.40207	0.914362	0.912394	0.737475	0.609452	0.626143	0.46544
113.2	1.14283	1.13563	0.777839	0.648359	0.50603	0.429455	0.572201	0.375383	0.244021	0.585246	0.562061	0.402484	0.915153	0.913015	0.737924	0.609723	0.626147	0.46574
113.4	1.14329	1.13615	0.778182	0.648751	0.506238	0.429708	0.572161	0.375907	0.244596	0.585557	0.561719	0.403125	0.915571	0.913929	0.738236	0.609814	0.626483	0.466504
113.6	1.14405	1.13658	0.778536	0.649603	0.506147	0.429918	0.572921	0.376326	0.245138	0.585593	0.561858	0.403262	0.916102	0.914931	0.738779	0.609719	0.627021	0.466739
113.8	1.14452	1.13712	0.778665	0.65022	0.506839	0.430259	0.573513	0.376919	0.245505	0.585659	0.561728	0.40356	0.916582	0.915091	0.738782	0.61039	0.627113	0.467704
114	1.14467	1.1375	0.779014	0.650679	0.507351	0.430816	0.573753	0.376878	0.2458	0.58575	0.561943	0.403548	0.916473	0.9157	0.739337	0.610663	0.62723	0.468238
114.2	1.14511	1.1379	0.779458	0.651672	0.507641	0.431014	0.574048	0.377492	0.245955	0.5859	0.56221	0.403894	0.917335	0.916014	0.739671	0.610704	0.628028	0.468105
114.4	1.14531	1.1385	0.779948	0.651933	0.508301	0.431205	0.574122	0.377429	0.246298	0.586023	0.562076	0.40402	0.91776	0.916127	0.740167	0.611159	0.6284	0.468583
114.6	1.1457	1.1396	0.780301	0.652312	0.508597	0.431149	0.574389	0.378037	0.246635	0.586022	0.562215	0.404129	0.917922	0.91623	0.740361	0.611543	0.628679	0.468809
114.8	1.14609	1.14007	0.780492	0.652661	0.508812	0.431526	0.574823	0.378159	0.246651	0.58626	0.562223	0.404293	0.917969	0.916423	0.740834	0.611846	0.629399	0.468531
115	1.14688	1.14036	0.780908	0.653459	0.508866	0.431785	0.575422	0.378604	0.24669	0.58662	0.562235	0.404475	0.917939	0.91643	0.740777	0.611902	0.629812	0.468763
115.2	1.14743	1.14077	0.781202	0.653871	0.509685	0.432254	0.575504	0.378944	0.246648	0.586715	0.56247	0.404439	0.917933	0.916846	0.741009	0.612279	0.630149	0.469188
115.4	1.14796	1.14156	0.78165	0.65408	0.51011	0.432816	0.57596	0.379186	0.246324	0.586896	0.562642	0.404386	0.918466	0.91767	0.741326	0.612735	0.630706	0.469483
115.6	1.14858	1.14171	0.782017	0.654255	0.510725	0.433352	0.576132	0.379376	0.246269	0.586731	0.562873	0.404505	0.918582	0.918445	0.741499	0.61304	0.631127	0.469232
115.8	1.14904	1.1422	0.782187	0.654979	0.51099	0.433838	0.576694	0.379721	0.246339	0.587119	0.563153	0.404585	0.919103	0.919374	0.741542	0.613054	0.631076	0.469036
116	1.14944	1.14287	0.782636	0.655186	0.51145	0.434329	0.577186	0.380261	0.246221	0.587521	0.563388	0.404591	0.919414	0.919938	0.741631	0.612866	0.631125	0.469435
116.2	1.15018	1.14336	0.783215	0.655308	0.512287	0.434887	0.577239	0.380664	0.246387	0.587983	0.563614	0.404959	0.920111	0.920136	0.741766	0.612752	0.631579	0.469232
116.4	1.15096	1.14379	0.783522	0.655828	0.512185	0.435931	0.577475	0.380695	0.245779	0.588247	0.564119	0.405183	0.920395	0.919804	0.742687	0.612832	0.632101	0.469532
116.6	1.15133	1.14424	0.783918	0.656163	0.51298	0.436103	0.577173	0.3809	0.245621	0.588459	0.564682	0.405397	0.921104	0.920239	0.74341	0.61273	0.632713	0.46986
116.8	1.15155	1.14483	0.784298	0.656471	0.513763	0.436551	0.577727	0.381117	0.245376	0.588707	0.565006	0.405976	0.921587	0.920659	0.744061	0.612811	0.632959	0.469589
117	1.15219	1.14554	0.784923	0.656777	0.514006	0.436915	0.577818	0.381412	0.245095	0.589024	0.565389	0.406354	0.922076	0.921073	0.744174	0.613338	0.633189	0.469692
117.2	1.15247	1.14591	0.78528	0.65664	0.513876	0.43705	0.578425	0.381663	0.245146	0.589231	0.565543	0.406685	0.922529	0.921456	0.74458	0.61365	0.633342	0.470196
117.4	1.15276	1.14649	0.785809	0.657406	0.514249	0.437713	0.578921	0.382257	0.245224	0.58938	0.565729	0.406921	0.923064	0.921942	0.744862	0.613786	0.633689	0.470706
117.6	1.15301	1.14672	0.786307	0.658011	0.514629	0.438119	0.579787	0.382622	0.24525	0.589499	0.566065	0.406676	0.923436	0.922448	0.745146	0.614055	0.634348	0.470827
117.8	1.15318	1.14692	0.786931	0.658359	0.514948	0.438413	0.580344	0.382925	0.245239	0.589655	0.566215	0.406697	0.923541	0.92259	0.745383	0.61422	0.634362	0.471242
118	1.15336	1.14741	0.787531	0.658964	0.515013	0.438657	0.580955	0.382695	0.245807	0.589806	0.566645	0.406739	0.923798	0.923058	0.746241	0.614265	0.634434	0.471362
118.2	1.15384	1.1479	0.787969	0.659587	0.51517	0.438696	0.581294	0.38288	0.246359	0.58994	0.566887	0.406918	0.9245	0.923109	0.746722	0.614517	0.634956	0.47168
118.4	1.15424	1.14857	0.788299	0.659839	0.515181	0.438703	0.581612	0.38272	0.247091	0.590122	0.566663	0.406909	0.924537	0.923435	0.747238	0.615039	0.634861	0.472043
118.6	1.15473	1.14908	0.788444	0.660451	0.514922	0.438759	0.58211	0.383037	0.247849	0.590446	0.566739	0.40704	0.924725	0.923571	0.747634	0.615224	0.634939	0.472147
118.8	1.15523	1.14924	0.788363	0.661238	0.514774	0.438913	0.582548	0.383262	0.248345	0.590678	0.56681	0.407161	0.925056	0.923801	0.747909	0.615496	0.634986	0.472326
119	1.15568	1.14963	0.788513	0.661789	0.514744	0.439005	0.583135	0.38338	0.249017	0.590749	0.566873	0.406965	0.92556	0.924086	0.748114	0.615884	0.635143	0.472852
119.2	1.15598	1.15018	0.788396	0.662376	0.514883	0.439246	0.583123	0.38353	0.249713	0.590842	0.567285	0.40691	0.926131	0.924855	0.748316	0.6165	0.635186	0.472974
119.4	1.15633	1.15061	0.788246	0.662761	0.5149	0.439422	0.583435	0.383636	0.250301	0.59099	0.567182	0.406864	0.926624	0.925335	0.748597	0.616849	0.635267	0.472953
119.6	1.15667	1.15063	0.788051	0.663153	0.514842	0.439673	0.583514	0.383736	0.251005	0.59114	0.567379	0.406965	0.926785	0.925568	0.748672	0.617085	0.635231	0.47309
119.8	1.15722	1.15108	0.787922	0.66361	0.514658	0.439882	0.583808	0.383867	0.251485	0.591294	0.567387	0.407002	0.927318	0.925835	0.748823	0.617287	0.635238	0.473149

## Sheet: Naja nubiae stats
Table Analyzed	Naja nubiae AUC
Data sets analyzed	A-F
ANOVA summary
F	9.284
P value	0.0008
P value summary	***
Significant diff. among means (P < 0.05)?	Yes
R squared	0.7946
Tukey's multiple comparisons test	Mean Diff.	95.00% CI of diff.	Below threshold?	Summary	Adjusted P Value
Platyrrhini vs. Cercopithicidae	44.66	11.82 to 77.50	Yes	**	0.0066	A-B
Platyrrhini vs. Homininae	55.42	22.58 to 88.26	Yes	**	0.0011	A-C
Platyrrhini vs. Ponginae	42.04	9.199 to 74.88	Yes	*	0.0102	A-D
Platyrrhini vs. Lemuriformes	13.17	-19.67 to 46.01	No	ns	0.7552	A-E
Platyrrhini vs. Galagidae	37.55	4.713 to 70.39	Yes	*	0.0222	A-F
Cercopithicidae vs. Homininae	10.76	-22.08 to 43.60	No	ns	0.8719	B-C
Cercopithicidae vs. Ponginae	-2.617	-35.46 to 30.22	No	ns	0.9998	B-D
Cercopithicidae vs. Lemuriformes	-31.48	-64.32 to 1.357	No	ns	0.063	B-E
Cercopithicidae vs. Galagidae	-7.103	-39.94 to 25.74	No	ns	0.9747	B-F
Homininae vs. Ponginae	-13.38	-46.22 to 19.46	No	ns	0.7439	C-D
Homininae vs. Lemuriformes	-42.25	-75.09 to -9.406	Yes	**	0.0099	C-E
Homininae vs. Galagidae	-17.87	-50.71 to 14.97	No	ns	0.4851	C-F
Ponginae vs. Lemuriformes	-28.87	-61.71 to 3.974	No	ns	0.0978	D-E
Ponginae vs. Galagidae	-4.487	-37.33 to 28.35	No	ns	0.9968	D-F
Lemuriformes vs. Galagidae	24.38	-8.461 to 57.22	No	ns	0.2004	E-F
Test details	Mean 1	Mean 2	Mean Diff.	SE of diff.	n1	n2	q	DF
Platyrrhini vs. Cercopithicidae	89.67	45.01	44.66	9.777	3	3	6.459	12
Platyrrhini vs. Homininae	89.67	34.25	55.42	9.777	3	3	8.016	12
Platyrrhini vs. Ponginae	89.67	47.63	42.04	9.777	3	3	6.081	12
Platyrrhini vs. Lemuriformes	89.67	76.49	13.17	9.777	3	3	1.905	12
Platyrrhini vs. Galagidae	89.67	52.11	37.55	9.777	3	3	5.432	12
Cercopithicidae vs. Homininae	45.01	34.25	10.76	9.777	3	3	1.557	12
Cercopithicidae vs. Ponginae	45.01	47.63	-2.617	9.777	3	3	0.3785	12
Cercopithicidae vs. Lemuriformes	45.01	76.49	-31.48	9.777	3	3	4.554	12
Cercopithicidae vs. Galagidae	45.01	52.11	-7.103	9.777	3	3	1.027	12
Homininae vs. Ponginae	34.25	47.63	-13.38	9.777	3	3	1.935	12
Homininae vs. Lemuriformes	34.25	76.49	-42.25	9.777	3	3	6.111	12
Homininae vs. Galagidae	34.25	52.11	-17.87	9.777	3	3	2.584	12
Ponginae vs. Lemuriformes	47.63	76.49	-28.87	9.777	3	3	4.175	12
Ponginae vs. Galagidae	47.63	52.11	-4.487	9.777	3	3	0.649	12
Lemuriformes vs. Galagidae	76.49	52.11	24.38	9.777	3	3	3.526	12

## Sheet: Naja haje
Time	Platyrrhini			Cercopithecidae			Homininae			Ponginae			Lemuriformes			Lorisiformes
0	0.005985	0.005813	0.005561	0.00674	0.004097	0.003164	0.001006	0.003379	0.001284	0.005682	0.006092	0.003612	0.005792	0.005173	0.003946	0.007055	0.004011	0.004682
0.2	0.013089	0.011499	0.011889	0.012393	0.008758	0.007619	0.006189	0.006695	0.004615	0.01152	0.010986	0.008502	0.013157	0.011251	0.009596	0.01439	0.00966	0.009967
0.4	0.020767	0.018132	0.018606	0.018961	0.013732	0.012438	0.011833	0.010746	0.008459	0.01835	0.01629	0.013852	0.02134	0.018068	0.015829	0.022448	0.015624	0.015388
0.6	0.029576	0.025352	0.025835	0.026056	0.019212	0.01808	0.017715	0.015197	0.012435	0.025671	0.021993	0.01949	0.030272	0.025255	0.022808	0.030884	0.022532	0.021521
0.8	0.038918	0.03338	0.033208	0.03355	0.024962	0.023617	0.023869	0.01938	0.016916	0.033007	0.028227	0.025456	0.039638	0.032968	0.030015	0.040071	0.029884	0.028407
1	0.048643	0.041369	0.04146	0.040821	0.030662	0.029737	0.030254	0.024127	0.021659	0.041076	0.034352	0.031418	0.049073	0.041113	0.037522	0.049457	0.037518	0.034978
1.2	0.058461	0.049761	0.049504	0.047864	0.036165	0.035196	0.036822	0.029099	0.026396	0.049071	0.040744	0.037458	0.058628	0.049112	0.044831	0.058832	0.044928	0.041971
1.4	0.0679	0.057842	0.05731	0.054372	0.041484	0.040527	0.04305	0.034017	0.030703	0.056637	0.046967	0.042916	0.068069	0.057192	0.052211	0.067502	0.052106	0.048619
1.6	0.077376	0.065687	0.065018	0.060559	0.046328	0.04526	0.048577	0.038212	0.034688	0.063679	0.052555	0.048074	0.077078	0.064427	0.059403	0.075787	0.058862	0.054662
1.8	0.086159	0.072994	0.071712	0.065737	0.050575	0.049564	0.053485	0.042696	0.038152	0.069909	0.05743	0.052651	0.08515	0.071084	0.065796	0.083061	0.06491	0.060611
2	0.093652	0.079249	0.077861	0.069982	0.05393	0.052911	0.057554	0.046305	0.041205	0.07497	0.061491	0.056377	0.092232	0.076851	0.071126	0.089094	0.069935	0.065452
2.2	0.099959	0.084599	0.082798	0.072878	0.056387	0.055292	0.060532	0.049446	0.043525	0.07875	0.064528	0.059156	0.097835	0.081652	0.075315	0.093273	0.073856	0.069361
2.4	0.105955	0.08977	0.087343	0.075861	0.05828	0.05706	0.062894	0.051515	0.04511	0.082707	0.067243	0.061313	0.103387	0.086126	0.07899	0.097403	0.077243	0.072976
2.6	0.112447	0.094416	0.092008	0.078901	0.060225	0.059099	0.065341	0.053677	0.046357	0.085883	0.069876	0.063121	0.108637	0.090279	0.082782	0.10175	0.080162	0.076126
2.8	0.118167	0.099244	0.095952	0.081445	0.062071	0.060431	0.066789	0.054866	0.04788	0.089017	0.072255	0.064631	0.113357	0.093874	0.086316	0.105172	0.082984	0.079026
3	0.123593	0.103472	0.099535	0.083948	0.0634	0.062197	0.068883	0.056068	0.049043	0.091661	0.074469	0.066295	0.118254	0.097565	0.089279	0.108506	0.086148	0.081866
3.2	0.129063	0.107619	0.103508	0.086577	0.065134	0.063462	0.070263	0.057588	0.049916	0.094142	0.076153	0.067928	0.122784	0.100688	0.092207	0.111731	0.088986	0.08485
3.4	0.133876	0.110954	0.106907	0.08906	0.066304	0.06454	0.071817	0.058694	0.051029	0.096116	0.077705	0.069529	0.126899	0.10336	0.09476	0.114831	0.091365	0.086702
3.6	0.138733	0.114401	0.110474	0.090994	0.067895	0.065863	0.072976	0.059876	0.05171	0.098281	0.079164	0.070976	0.130547	0.105926	0.097127	0.117854	0.093782	0.088952
3.8	0.143358	0.117795	0.113634	0.092713	0.069643	0.066844	0.074475	0.060562	0.052712	0.100144	0.080777	0.071979	0.134147	0.108514	0.099555	0.120377	0.096103	0.091211
4	0.147425	0.121505	0.116777	0.094564	0.071059	0.067989	0.075383	0.060926	0.053481	0.101609	0.081915	0.072942	0.137277	0.110886	0.101589	0.12284	0.098541	0.092823
4.2	0.151497	0.124655	0.119629	0.096526	0.072476	0.068596	0.076386	0.061411	0.054337	0.103064	0.082968	0.073861	0.140455	0.113453	0.103807	0.125305	0.100561	0.094353
4.4	0.154987	0.127606	0.121481	0.098542	0.073418	0.069117	0.077048	0.06174	0.054826	0.104602	0.083903	0.074565	0.143123	0.115378	0.105498	0.127426	0.102419	0.095506
4.6	0.158746	0.130637	0.12367	0.100038	0.074714	0.069689	0.077561	0.06224	0.055857	0.105816	0.084691	0.075233	0.145636	0.116838	0.107452	0.129257	0.104332	0.096793
4.8	0.161932	0.133407	0.125706	0.101152	0.075767	0.070233	0.078292	0.062218	0.056853	0.106942	0.085356	0.07621	0.147868	0.118892	0.108836	0.13167	0.105739	0.098079
5	0.16495	0.135563	0.128022	0.102035	0.076328	0.070795	0.079107	0.063247	0.057544	0.108549	0.086188	0.076984	0.149693	0.120818	0.110493	0.133944	0.10722	0.099041
5.2	0.167493	0.137739	0.129697	0.102782	0.077105	0.070947	0.079957	0.063862	0.057993	0.109766	0.087123	0.077714	0.151735	0.12223	0.111939	0.135832	0.108344	0.099772
5.4	0.169936	0.139395	0.131557	0.103564	0.077866	0.071287	0.080469	0.064444	0.058247	0.111016	0.087625	0.078101	0.153719	0.123808	0.113575	0.137378	0.109449	0.10065
5.6	0.17244	0.141218	0.133626	0.104458	0.078288	0.071707	0.080714	0.064793	0.058692	0.111811	0.088063	0.078831	0.155482	0.12502	0.11494	0.139028	0.110284	0.101468
5.8	0.174453	0.142908	0.135181	0.105068	0.07871	0.072279	0.081507	0.065454	0.05922	0.11259	0.088741	0.079668	0.157061	0.126538	0.116005	0.140556	0.110659	0.102796
6	0.176407	0.144471	0.137178	0.105485	0.078986	0.072729	0.082175	0.065968	0.059743	0.113402	0.089229	0.080474	0.158739	0.12818	0.117018	0.14154	0.111285	0.10348
6.2	0.178558	0.146325	0.138612	0.105886	0.079234	0.073025	0.082838	0.066383	0.060134	0.114136	0.089838	0.081116	0.160531	0.129692	0.118169	0.142345	0.112167	0.10462
6.4	0.180579	0.147574	0.139625	0.106065	0.079027	0.073726	0.083333	0.066739	0.060168	0.114765	0.09051	0.081612	0.16205	0.130508	0.119157	0.143239	0.113147	0.105634
6.6	0.182732	0.148911	0.140806	0.106245	0.07955	0.074253	0.083646	0.067197	0.060743	0.115115	0.090983	0.082042	0.163224	0.131476	0.120202	0.144292	0.113968	0.106675
6.8	0.184048	0.150232	0.141911	0.106476	0.08013	0.074761	0.083942	0.067714	0.06082	0.116089	0.091776	0.082255	0.164422	0.132514	0.121218	0.144723	0.115066	0.107385
7	0.185535	0.151516	0.143194	0.107006	0.080512	0.075341	0.084521	0.067985	0.060937	0.116353	0.09245	0.082959	0.166284	0.133445	0.122272	0.145282	0.115795	0.108624
7.2	0.186882	0.152789	0.144646	0.107262	0.081277	0.075604	0.084732	0.068414	0.060844	0.117056	0.092842	0.083207	0.167676	0.134151	0.123314	0.146105	0.116792	0.109486
7.4	0.188446	0.153992	0.145523	0.107605	0.081321	0.075879	0.085454	0.068775	0.061186	0.117498	0.093124	0.083716	0.168851	0.134992	0.12399	0.146558	0.11746	0.109679
7.6	0.190271	0.155294	0.146622	0.108143	0.082054	0.07632	0.085762	0.069068	0.061262	0.118063	0.09348	0.084032	0.169807	0.136112	0.124744	0.146772	0.118298	0.110486
7.8	0.191774	0.156548	0.147599	0.108741	0.082767	0.076808	0.086607	0.069378	0.061631	0.118443	0.09383	0.084174	0.171027	0.137175	0.125756	0.146976	0.119133	0.110908
8	0.192905	0.157797	0.147889	0.1093	0.083261	0.076863	0.086729	0.069448	0.062051	0.119024	0.094018	0.084488	0.171903	0.137995	0.12626	0.147487	0.11984	0.110732
8.2	0.194135	0.158698	0.148123	0.109646	0.083592	0.076818	0.087132	0.06974	0.062233	0.1193	0.094458	0.084816	0.172747	0.139139	0.126918	0.147693	0.120146	0.11112
8.4	0.195638	0.159884	0.148726	0.109842	0.083995	0.077079	0.08726	0.069373	0.062338	0.119852	0.094618	0.085223	0.17342	0.139515	0.127711	0.148363	0.120931	0.111295
8.6	0.197352	0.161149	0.14968	0.110119	0.084481	0.07705	0.087205	0.070442	0.063138	0.120327	0.094936	0.085876	0.174226	0.140425	0.128119	0.148904	0.121371	0.111534
8.8	0.198716	0.161743	0.150298	0.110409	0.084414	0.077565	0.086935	0.070359	0.06295	0.120823	0.09521	0.08619	0.174825	0.141475	0.1283	0.149869	0.121942	0.111911
9	0.200001	0.162644	0.150966	0.111125	0.084305	0.077792	0.087275	0.070994	0.062605	0.121363	0.095698	0.08641	0.175556	0.142218	0.128749	0.150758	0.122663	0.112261
9.2	0.201025	0.163377	0.151641	0.111392	0.084239	0.078255	0.087423	0.071206	0.062664	0.121883	0.095913	0.086509	0.176263	0.142644	0.129053	0.151235	0.123017	0.111987
9.4	0.202043	0.164264	0.152487	0.111643	0.08434	0.078033	0.087485	0.071384	0.063024	0.122062	0.096197	0.086535	0.176957	0.143153	0.129486	0.151937	0.123299	0.112635
9.6	0.202829	0.165017	0.153169	0.111719	0.084177	0.078356	0.08791	0.071618	0.063002	0.122071	0.096473	0.086504	0.177684	0.143741	0.129807	0.152317	0.123411	0.113018
9.8	0.20368	0.165463	0.153827	0.111788	0.084225	0.078427	0.088213	0.071398	0.063175	0.122298	0.096707	0.086731	0.178455	0.144309	0.130322	0.153051	0.123835	0.113456
10	0.204788	0.166072	0.154321	0.111661	0.083762	0.078623	0.088405	0.071934	0.063717	0.122399	0.096759	0.086943	0.179153	0.144814	0.130771	0.153539	0.124344	0.113838
10.2	0.205451	0.166652	0.154797	0.111524	0.083519	0.078903	0.088266	0.07174	0.063892	0.122612	0.097188	0.086902	0.180002	0.144867	0.131109	0.154399	0.124939	0.114695
10.4	0.20609	0.167168	0.155131	0.111416	0.083333	0.07938	0.088335	0.072599	0.064121	0.123025	0.097459	0.086884	0.180524	0.145018	0.131405	0.154835	0.125247	0.115582
10.6	0.206566	0.168122	0.156009	0.111886	0.083926	0.079187	0.088302	0.072677	0.064512	0.123309	0.097762	0.086587	0.181298	0.144996	0.131826	0.155489	0.125739	0.116122
10.8	0.206889	0.168873	0.156748	0.112118	0.084152	0.079364	0.088751	0.073161	0.064473	0.123474	0.097921	0.086487	0.182195	0.145424	0.132415	0.155729	0.125696	0.116506
11	0.20764	0.169341	0.157775	0.112065	0.084345	0.079391	0.089117	0.07313	0.064808	0.123531	0.098067	0.0866	0.183059	0.145472	0.132847	0.156244	0.12611	0.11698
11.2	0.208522	0.170076	0.158506	0.112425	0.084578	0.079458	0.089454	0.073384	0.064918	0.123812	0.098046	0.087043	0.183486	0.14585	0.133244	0.156515	0.12687	0.117118
11.4	0.209516	0.170775	0.159083	0.113053	0.084665	0.079236	0.090201	0.074424	0.065245	0.124096	0.098302	0.087402	0.184112	0.146367	0.133531	0.156757	0.126895	0.117212
11.6	0.210287	0.171387	0.159668	0.11343	0.085276	0.079203	0.090347	0.074302	0.065104	0.124407	0.098539	0.087628	0.184342	0.147125	0.134088	0.157092	0.127141	0.117583
11.8	0.210664	0.171862	0.160165	0.113443	0.085492	0.079121	0.090649	0.074576	0.065371	0.124812	0.098674	0.087771	0.184744	0.147406	0.134337	0.157394	0.127442	0.118032
12	0.211238	0.172149	0.160517	0.113566	0.086013	0.078826	0.090489	0.074587	0.065729	0.124904	0.098962	0.088269	0.185151	0.147811	0.134474	0.157835	0.127518	0.118216
12.2	0.211897	0.172396	0.161077	0.113753	0.086441	0.07919	0.090598	0.074531	0.065994	0.124889	0.099433	0.088507	0.185502	0.148279	0.134694	0.158127	0.127734	0.118802
12.4	0.212995	0.173071	0.162005	0.114203	0.086909	0.079444	0.090436	0.074488	0.066033	0.1251	0.099503	0.088833	0.185656	0.148882	0.134633	0.1585	0.128322	0.118906
12.6	0.21379	0.173215	0.162694	0.114556	0.086979	0.079161	0.090235	0.074972	0.066444	0.125263	0.09965	0.089182	0.185771	0.149603	0.134262	0.15871	0.128714	0.11931
12.8	0.214393	0.173248	0.163002	0.114709	0.086806	0.079592	0.090384	0.074404	0.066307	0.12544	0.099704	0.089173	0.186066	0.1499	0.134413	0.159052	0.129241	0.119213
13	0.215042	0.174157	0.163318	0.114866	0.086899	0.079514	0.090945	0.074622	0.066084	0.125568	0.099911	0.089546	0.186849	0.150373	0.134537	0.15945	0.129467	0.119235
13.2	0.21563	0.174698	0.16376	0.114887	0.086888	0.079452	0.091082	0.074789	0.066331	0.126022	0.100098	0.089673	0.187436	0.150578	0.134821	0.159351	0.129442	0.119259
13.4	0.215981	0.175244	0.164138	0.114785	0.087194	0.079436	0.091531	0.074655	0.066433	0.125911	0.100403	0.089806	0.188066	0.151002	0.135292	0.159725	0.129734	0.119749
13.6	0.216452	0.175487	0.164141	0.114861	0.087149	0.079706	0.091652	0.074851	0.066285	0.126292	0.100348	0.08984	0.188842	0.15169	0.13549	0.160181	0.129918	0.120051
13.8	0.216795	0.175638	0.164495	0.115081	0.087027	0.079768	0.091423	0.074684	0.066548	0.126474	0.10062	0.090187	0.189341	0.152226	0.135923	0.160559	0.130207	0.120226
14	0.217349	0.1764	0.1647	0.114946	0.086574	0.08019	0.091283	0.07481	0.066982	0.126695	0.100456	0.090288	0.189763	0.152344	0.136026	0.161073	0.129864	0.12044
14.2	0.217668	0.177032	0.165141	0.114819	0.086807	0.080758	0.091197	0.07493	0.066787	0.126996	0.100606	0.090303	0.19017	0.152603	0.13624	0.16164	0.129956	0.121013
14.4	0.218184	0.177715	0.165564	0.114852	0.086833	0.080979	0.091109	0.075216	0.067061	0.127177	0.100536	0.090599	0.190883	0.152939	0.136701	0.161683	0.129814	0.120889
14.6	0.218678	0.178441	0.166286	0.115066	0.087136	0.080975	0.091139	0.074891	0.06726	0.126962	0.100523	0.090743	0.191708	0.15309	0.137173	0.162332	0.13007	0.120555
14.8	0.218803	0.179024	0.166502	0.114989	0.086823	0.081279	0.091296	0.075238	0.067537	0.127116	0.100374	0.091048	0.191845	0.153442	0.137813	0.162482	0.129721	0.120732
15	0.219127	0.179381	0.166433	0.115182	0.086925	0.081479	0.091341	0.075221	0.067982	0.127042	0.100505	0.091181	0.192199	0.153619	0.138315	0.162905	0.130424	0.120511
15.2	0.219512	0.180217	0.166455	0.115595	0.087185	0.081582	0.091547	0.075304	0.068077	0.126971	0.100508	0.091742	0.19263	0.153909	0.138771	0.162893	0.130741	0.120464
15.4	0.220007	0.180748	0.166556	0.116029	0.087268	0.081773	0.092103	0.075213	0.068343	0.127208	0.100637	0.091644	0.192961	0.15441	0.139618	0.163549	0.130862	0.120431
15.6	0.22057	0.181387	0.166838	0.116168	0.087614	0.082172	0.091869	0.074791	0.068166	0.127201	0.100903	0.091591	0.19277	0.154979	0.139921	0.163721	0.131314	0.120883
15.8	0.220786	0.181521	0.167545	0.116778	0.087413	0.082331	0.092193	0.075492	0.068142	0.127173	0.101148	0.091828	0.193271	0.155078	0.140115	0.163951	0.131224	0.121116
16	0.221274	0.181671	0.168227	0.116746	0.087759	0.082249	0.092153	0.075245	0.068076	0.127014	0.101201	0.092025	0.193809	0.155455	0.140368	0.164334	0.131232	0.121048
16.2	0.221809	0.182054	0.168716	0.116688	0.087776	0.082472	0.092436	0.075288	0.067947	0.127356	0.101433	0.092189	0.193712	0.155837	0.140551	0.164247	0.131551	0.121093
16.4	0.222453	0.182289	0.16917	0.117079	0.088094	0.082319	0.092678	0.074977	0.067889	0.127383	0.101155	0.092599	0.193584	0.156562	0.140675	0.164222	0.132073	0.121302
16.6	0.223154	0.182397	0.169357	0.117057	0.088108	0.082374	0.092687	0.075101	0.068259	0.127868	0.10108	0.093091	0.193764	0.156794	0.141244	0.164777	0.13266	0.121363
16.8	0.223637	0.182633	0.169545	0.116965	0.088207	0.082859	0.092917	0.075104	0.068354	0.128243	0.101371	0.093505	0.194429	0.156833	0.141434	0.164642	0.133111	0.121245
17	0.224212	0.183343	0.170193	0.116997	0.088446	0.082802	0.09316	0.075439	0.068124	0.128811	0.101678	0.093653	0.195223	0.157308	0.141391	0.164487	0.132827	0.121435
17.2	0.224474	0.1834	0.170776	0.116812	0.088764	0.083303	0.093407	0.075414	0.068143	0.129064	0.101964	0.093789	0.195399	0.157325	0.141747	0.1644	0.132973	0.121836
17.4	0.224849	0.183932	0.17106	0.116411	0.088798	0.083301	0.093538	0.075482	0.068234	0.129026	0.102145	0.093836	0.195838	0.15754	0.141996	0.165043	0.133214	0.122463
17.6	0.225482	0.183998	0.171366	0.116628	0.088829	0.083174	0.093249	0.07593	0.068265	0.129465	0.101867	0.094055	0.196237	0.157755	0.142226	0.165065	0.13357	0.122899
17.8	0.225933	0.184041	0.171829	0.116665	0.08881	0.083216	0.092968	0.075807	0.068505	0.129761	0.101866	0.094074	0.196435	0.157911	0.142368	0.164899	0.134119	0.12322
18	0.22626	0.18438	0.172131	0.116513	0.088972	0.083561	0.092761	0.075853	0.068858	0.130254	0.101745	0.094056	0.196723	0.157776	0.142334	0.165289	0.134085	0.123492
18.2	0.226583	0.184398	0.172558	0.116293	0.088925	0.083713	0.092916	0.076211	0.06872	0.130365	0.102099	0.094122	0.19713	0.158025	0.1426	0.165575	0.134522	0.123996
18.4	0.226903	0.184473	0.173098	0.116225	0.089205	0.083654	0.092711	0.075788	0.069039	0.130797	0.102119	0.094065	0.197639	0.15787	0.142782	0.165728	0.134977	0.124292
18.6	0.227055	0.184779	0.17347	0.116407	0.089422	0.083611	0.093213	0.076153	0.069438	0.130681	0.10217	0.093697	0.198052	0.158014	0.143072	0.166473	0.135529	0.124612
18.8	0.22676	0.184477	0.173229	0.116404	0.089382	0.08361	0.093276	0.0763	0.069751	0.130716	0.102366	0.09336	0.19793	0.157926	0.143184	0.166568	0.135683	0.125044
19	0.227216	0.18451	0.173107	0.11649	0.089745	0.083898	0.093446	0.076237	0.070031	0.130676	0.102441	0.093089	0.198701	0.158145	0.143111	0.166946	0.136119	0.125125
19.2	0.227844	0.185239	0.173486	0.116542	0.09008	0.08418	0.093947	0.0764	0.070155	0.130856	0.102789	0.093137	0.198969	0.158274	0.143176	0.167093	0.136454	0.125298
19.4	0.228452	0.185644	0.173811	0.116701	0.090432	0.084435	0.094315	0.076455	0.070201	0.130743	0.102955	0.092884	0.199064	0.158572	0.143313	0.167635	0.136551	0.125575
19.6	0.228501	0.185949	0.174366	0.116856	0.090512	0.084624	0.094135	0.076524	0.069952	0.130716	0.103157	0.092532	0.199287	0.159041	0.143142	0.167961	0.136851	0.125524
19.8	0.228682	0.186235	0.175159	0.117414	0.090265	0.084689	0.09411	0.077097	0.069497	0.13071	0.103311	0.092781	0.199499	0.159423	0.143259	0.168547	0.136572	0.125472
20	0.229087	0.186807	0.175066	0.117002	0.090319	0.084778	0.093924	0.076851	0.069402	0.130629	0.103425	0.092822	0.199473	0.159972	0.143494	0.168727	0.136973	0.12518
20.2	0.22952	0.187329	0.175348	0.117347	0.089945	0.084789	0.094047	0.077306	0.069227	0.130678	0.103829	0.09329	0.199405	0.16029	0.143661	0.168895	0.137248	0.125052
20.4	0.229905	0.18762	0.175221	0.11791	0.090118	0.084928	0.094079	0.077147	0.06933	0.130472	0.10397	0.093296	0.199559	0.160888	0.143687	0.169097	0.137219	0.124987
20.6	0.230397	0.188117	0.175529	0.117754	0.089992	0.085026	0.094047	0.077721	0.069431	0.130353	0.104403	0.093461	0.199829	0.161075	0.144026	0.169157	0.137554	0.124434
20.8	0.230696	0.188572	0.175916	0.117802	0.090158	0.08539	0.094375	0.077908	0.069024	0.130487	0.104817	0.093404	0.200092	0.160957	0.143947	0.168425	0.137472	0.124154
21	0.231107	0.189301	0.176566	0.117729	0.090236	0.085352	0.094414	0.077664	0.068706	0.130407	0.104999	0.093405	0.200287	0.161278	0.143718	0.168554	0.137395	0.124234
21.2	0.231417	0.189358	0.176539	0.117687	0.090053	0.085512	0.094396	0.0777	0.068565	0.130233	0.104971	0.093401	0.200287	0.161269	0.144094	0.168889	0.137447	0.124531
21.4	0.23189	0.189628	0.176648	0.11812	0.089909	0.085385	0.09429	0.077961	0.068477	0.130497	0.105045	0.093531	0.200603	0.161499	0.14429	0.169131	0.13772	0.124448
21.6	0.232102	0.189549	0.176895	0.118681	0.089682	0.085588	0.093873	0.0782	0.068751	0.130549	0.10494	0.09385	0.200633	0.161636	0.144846	0.168967	0.138056	0.124501
21.8	0.231749	0.189897	0.176999	0.119004	0.089655	0.085447	0.09348	0.078153	0.06935	0.130748	0.104875	0.093891	0.200714	0.161895	0.145455	0.169186	0.138433	0.124379
22	0.231353	0.18994	0.177052	0.119253	0.089736	0.085493	0.093184	0.078216	0.069605	0.130907	0.10496	0.094044	0.200984	0.161884	0.145658	0.169144	0.13836	0.124449
22.2	0.231701	0.189654	0.177359	0.119467	0.089869	0.085379	0.093354	0.078377	0.069794	0.13088	0.104983	0.093992	0.201238	0.162197	0.146012	0.169401	0.138537	0.124969
22.4	0.232087	0.189493	0.177481	0.1198	0.090346	0.085604	0.093403	0.078086	0.070437	0.131037	0.105069	0.093545	0.201304	0.162482	0.14636	0.169466	0.138416	0.125633
22.6	0.232106	0.189526	0.177484	0.119858	0.090722	0.085782	0.093518	0.078988	0.07059	0.131028	0.105169	0.093773	0.20161	0.162925	0.146722	0.169594	0.138613	0.125814
22.8	0.232157	0.189448	0.177546	0.119897	0.090905	0.085527	0.093568	0.07895	0.071021	0.131117	0.105255	0.093972	0.201593	0.163221	0.14683	0.169388	0.138558	0.126516
23	0.232308	0.189959	0.177464	0.12009	0.091262	0.085497	0.093705	0.079026	0.071125	0.131535	0.10536	0.094183	0.202114	0.16339	0.147038	0.1697	0.138498	0.127001
23.2	0.232326	0.190323	0.17755	0.119861	0.09163	0.085472	0.094033	0.079175	0.071498	0.131738	0.105257	0.09453	0.20194	0.163671	0.14726	0.170048	0.13846	0.127481
23.4	0.232342	0.19024	0.177743	0.119816	0.092087	0.085621	0.094032	0.079193	0.071343	0.131687	0.104912	0.094673	0.201955	0.164095	0.147644	0.170565	0.138689	0.127705
23.6	0.232068	0.190524	0.177966	0.119899	0.092016	0.085753	0.093788	0.079103	0.07143	0.132	0.105055	0.094927	0.202116	0.164532	0.147865	0.170944	0.138962	0.127824
23.8	0.232559	0.190874	0.178221	0.120023	0.091986	0.085792	0.094072	0.079526	0.071494	0.132054	0.105148	0.095414	0.202105	0.164564	0.148179	0.171081	0.138703	0.128189
24	0.232989	0.19122	0.178302	0.119427	0.091911	0.086053	0.094378	0.079491	0.071565	0.132348	0.105152	0.095839	0.20249	0.164704	0.148515	0.170921	0.13895	0.128053
24.2	0.233408	0.191696	0.178855	0.119165	0.092123	0.08595	0.09483	0.07959	0.071407	0.13245	0.105309	0.095942	0.202762	0.164431	0.14865	0.170908	0.139029	0.128376
24.4	0.233663	0.192488	0.178988	0.118988	0.092727	0.085981	0.095369	0.079349	0.071602	0.13246	0.105231	0.096148	0.203132	0.164656	0.148674	0.170592	0.138882	0.128895
24.6	0.234376	0.192827	0.179419	0.118819	0.092854	0.085833	0.09587	0.079888	0.071591	0.132448	0.105348	0.096415	0.203344	0.16467	0.148959	0.170452	0.139018	0.129175
24.8	0.23507	0.193354	0.179608	0.118802	0.092967	0.086129	0.096179	0.079611	0.071471	0.132776	0.105521	0.096476	0.203752	0.164439	0.148782	0.170724	0.139105	0.129398
25	0.235547	0.193816	0.180108	0.118796	0.092646	0.086198	0.096265	0.079708	0.071403	0.13282	0.105418	0.096543	0.204069	0.164583	0.148536	0.171119	0.139529	0.129496
25.2	0.236109	0.193856	0.179887	0.119196	0.092379	0.086366	0.096498	0.079921	0.071464	0.13283	0.105668	0.096476	0.204431	0.164617	0.148954	0.171335	0.13956	0.129292
25.4	0.236344	0.194269	0.180072	0.119395	0.092212	0.086635	0.096342	0.079938	0.071919	0.132878	0.106099	0.096836	0.204619	0.164362	0.149431	0.171786	0.139947	0.128801
25.6	0.236706	0.194897	0.180423	0.119731	0.091985	0.086588	0.096583	0.080177	0.072464	0.132931	0.10597	0.096767	0.204803	0.164096	0.149777	0.171835	0.140034	0.12903
25.8	0.236775	0.195177	0.180626	0.120146	0.092115	0.086588	0.096511	0.079892	0.072607	0.132874	0.105682	0.096744	0.20507	0.164231	0.149791	0.171797	0.140266	0.128972
26	0.23712	0.195274	0.180539	0.120451	0.092362	0.086756	0.096549	0.079995	0.072729	0.132858	0.10615	0.096551	0.205269	0.164323	0.149269	0.171839	0.139973	0.129374
26.2	0.238113	0.195181	0.18082	0.120731	0.092658	0.087035	0.096669	0.080157	0.072798	0.13304	0.106536	0.096168	0.205188	0.164784	0.149225	0.171904	0.140134	0.129251
26.4	0.238455	0.195135	0.18079	0.120846	0.092765	0.087795	0.096445	0.080426	0.072704	0.132814	0.106845	0.095795	0.20495	0.165202	0.149471	0.171914	0.140226	0.129521
26.6	0.238452	0.195592	0.181028	0.121227	0.093075	0.08787	0.096318	0.081082	0.072123	0.132812	0.107113	0.09627	0.205043	0.165774	0.149553	0.172127	0.140565	0.129384
26.8	0.238349	0.195612	0.181095	0.121444	0.09285	0.087726	0.096301	0.080667	0.07191	0.132912	0.107325	0.096072	0.204895	0.166153	0.149533	0.172501	0.140891	0.129731
27	0.238388	0.19531	0.180841	0.121801	0.092952	0.087795	0.096307	0.080931	0.071263	0.132992	0.107546	0.096121	0.204955	0.166584	0.149715	0.172864	0.141031	0.129793
27.2	0.238596	0.195207	0.181215	0.121609	0.092905	0.087899	0.096368	0.080811	0.071408	0.13282	0.107672	0.096422	0.204623	0.167141	0.15011	0.173218	0.140994	0.12995
27.4	0.238547	0.195492	0.181262	0.12135	0.092737	0.088005	0.09624	0.081181	0.071086	0.132639	0.108094	0.096578	0.204722	0.167403	0.150297	0.173359	0.141223	0.129803
27.6	0.238349	0.195481	0.18144	0.121292	0.092782	0.087941	0.096238	0.08095	0.071112	0.132707	0.108425	0.096692	0.204767	0.167479	0.150225	0.173076	0.141343	0.130011
27.8	0.238634	0.195456	0.181841	0.121229	0.09262	0.088057	0.09637	0.081065	0.071291	0.13279	0.108571	0.096814	0.205138	0.167772	0.150568	0.173052	0.141164	0.130212
28	0.238561	0.195515	0.182289	0.121223	0.092599	0.08805	0.096551	0.081078	0.070908	0.132798	0.10866	0.097059	0.205453	0.167988	0.150718	0.173014	0.140999	0.130255
28.2	0.238384	0.195729	0.182386	0.121412	0.092728	0.087359	0.096647	0.081298	0.070987	0.132722	0.108717	0.097157	0.205216	0.168045	0.150867	0.173013	0.140833	0.13085
28.4	0.238187	0.195888	0.182728	0.121515	0.092584	0.08715	0.097093	0.081392	0.071155	0.133085	0.108665	0.097568	0.205562	0.168343	0.150962	0.172848	0.141135	0.131486
28.6	0.238339	0.195665	0.183026	0.121789	0.092525	0.086979	0.097506	0.081854	0.071227	0.132897	0.108803	0.09741	0.205953	0.168646	0.151276	0.172961	0.141076	0.1312
28.8	0.238488	0.195855	0.183425	0.122334	0.092304	0.087289	0.097356	0.081809	0.0711	0.133159	0.108962	0.097405	0.206561	0.168686	0.151151	0.173148	0.141301	0.131363
29	0.238474	0.196191	0.183415	0.122514	0.092016	0.087191	0.09761	0.08178	0.07137	0.133493	0.108608	0.097378	0.20693	0.168815	0.151204	0.172938	0.141566	0.131373
29.2	0.23825	0.196402	0.183826	0.122648	0.092105	0.087146	0.097943	0.081805	0.071828	0.133709	0.108672	0.09745	0.207254	0.168821	0.151709	0.17329	0.141507	0.131581
29.4	0.238327	0.196655	0.184116	0.122493	0.092251	0.087512	0.098062	0.081725	0.0719	0.134136	0.108463	0.097759	0.207556	0.168663	0.151874	0.173694	0.141588	0.132037
29.6	0.238703	0.196923	0.184524	0.122567	0.092568	0.087458	0.098614	0.081895	0.072043	0.134394	0.108093	0.097701	0.207954	0.168862	0.152125	0.173575	0.141696	0.132474
29.8	0.239068	0.1971	0.184861	0.122399	0.093019	0.087718	0.098436	0.081582	0.0721	0.134418	0.108039	0.097771	0.208368	0.169003	0.152274	0.17366	0.141657	0.132459
30	0.239449	0.197333	0.184657	0.122349	0.093398	0.088029	0.098601	0.081841	0.071987	0.134353	0.108521	0.097772	0.208481	0.169017	0.152382	0.173927	0.141741	0.13276
30.2	0.239834	0.197347	0.18513	0.121904	0.093595	0.088534	0.098243	0.081853	0.071906	0.134459	0.108236	0.097999	0.208451	0.169317	0.152808	0.174182	0.142246	0.132524
30.4	0.239963	0.197198	0.185306	0.121808	0.093808	0.088782	0.098304	0.081824	0.071704	0.134334	0.108337	0.098314	0.208521	0.169607	0.153259	0.174721	0.142521	0.132737
30.6	0.239996	0.197775	0.185245	0.121809	0.093919	0.088805	0.098161	0.081832	0.071493	0.134383	0.108603	0.09879	0.20857	0.1699	0.153423	0.175019	0.142835	0.132595
30.8	0.240077	0.197902	0.185064	0.121624	0.094227	0.088787	0.097855	0.081472	0.071605	0.134344	0.108714	0.098769	0.208364	0.169912	0.153947	0.17527	0.14325	0.132925
31	0.240497	0.198106	0.185209	0.121451	0.094338	0.088787	0.097643	0.081885	0.071563	0.134106	0.109004	0.099086	0.208347	0.170199	0.154374	0.175369	0.143234	0.133108
31.2	0.2408	0.198546	0.185422	0.121325	0.094262	0.088524	0.097193	0.081474	0.071778	0.134179	0.109221	0.099295	0.208239	0.170082	0.154605	0.175727	0.143122	0.133024
31.4	0.241204	0.198928	0.184992	0.120966	0.094243	0.088712	0.096939	0.081974	0.071975	0.13403	0.109346	0.099268	0.208661	0.169853	0.154524	0.175881	0.143449	0.132938
31.6	0.241775	0.199118	0.185218	0.121293	0.094346	0.088686	0.096823	0.081742	0.072228	0.134176	0.10953	0.099496	0.208713	0.170098	0.154579	0.175811	0.143701	0.133241
31.8	0.242387	0.199553	0.185318	0.121831	0.094282	0.08874	0.096573	0.082348	0.072424	0.134325	0.10963	0.09948	0.20905	0.170151	0.154558	0.175853	0.143498	0.133135
32	0.242398	0.19989	0.185328	0.122082	0.094377	0.088664	0.096875	0.082414	0.072471	0.134516	0.109344	0.099514	0.209154	0.170023	0.154578	0.175844	0.143837	0.133198
32.2	0.242401	0.200498	0.185204	0.122189	0.094595	0.088728	0.096917	0.082746	0.072828	0.134949	0.10939	0.099213	0.209363	0.169956	0.154426	0.175703	0.144313	0.133291
32.4	0.242448	0.200764	0.185796	0.122421	0.095003	0.089421	0.097129	0.082767	0.073133	0.135253	0.109123	0.0989	0.209824	0.170018	0.154293	0.175566	0.144905	0.133357
32.6	0.242759	0.201005	0.185887	0.123069	0.095204	0.089554	0.097045	0.082768	0.073209	0.135285	0.108892	0.098714	0.210356	0.170223	0.154263	0.17568	0.144735	0.133505
32.8	0.243161	0.201399	0.186148	0.123715	0.095211	0.089561	0.097076	0.082719	0.073373	0.13582	0.10883	0.098582	0.2105	0.170372	0.153944	0.175506	0.145018	0.133995
33	0.243155	0.201932	0.186393	0.123822	0.095004	0.089559	0.09695	0.082543	0.073947	0.135846	0.10874	0.098387	0.21072	0.170567	0.153845	0.175631	0.145286	0.134274
33.2	0.243166	0.202163	0.187055	0.124148	0.095327	0.089851	0.097006	0.082815	0.073933	0.135901	0.108884	0.09829	0.210837	0.170738	0.154076	0.175476	0.14547	0.134708
33.4	0.243788	0.202716	0.186744	0.124107	0.095438	0.089932	0.096927	0.082652	0.074333	0.135864	0.109118	0.098415	0.211262	0.171006	0.154088	0.175535	0.145791	0.134912
33.6	0.244112	0.202874	0.186931	0.124296	0.095627	0.089726	0.097167	0.082728	0.074984	0.136015	0.109046	0.098148	0.211518	0.171264	0.15454	0.175533	0.145814	0.135115
33.8	0.244495	0.20298	0.18734	0.124586	0.09572	0.089771	0.097474	0.082453	0.07488	0.136043	0.109199	0.098066	0.211702	0.171348	0.154512	0.175615	0.145802	0.135401
34	0.244441	0.202853	0.187678	0.124406	0.095437	0.089809	0.097679	0.082205	0.074742	0.135938	0.109412	0.098163	0.211664	0.171409	0.154741	0.175859	0.146062	0.135435
34.2	0.244612	0.202537	0.1882	0.12429	0.095118	0.089743	0.09795	0.082016	0.074949	0.136229	0.109439	0.098692	0.211552	0.171507	0.155255	0.176123	0.146284	0.135723
34.4	0.244308	0.202157	0.188552	0.124405	0.094964	0.089607	0.098439	0.081554	0.074972	0.136214	0.109887	0.098746	0.211372	0.171688	0.155408	0.176498	0.146432	0.135491
34.6	0.243988	0.202167	0.188487	0.12429	0.095132	0.089395	0.097923	0.081667	0.075045	0.136082	0.110257	0.09868	0.211347	0.171546	0.155584	0.176224	0.146131	0.135572
34.8	0.2442	0.202125	0.188757	0.124367	0.0955	0.088949	0.098034	0.081214	0.07484	0.136026	0.110393	0.098678	0.211237	0.171838	0.155854	0.176242	0.146103	0.135575
35	0.244624	0.202048	0.189011	0.123994	0.095273	0.088785	0.098135	0.080872	0.074506	0.136221	0.110495	0.098961	0.211505	0.171962	0.155855	0.176479	0.145746	0.135512
35.2	0.245045	0.202164	0.189342	0.124198	0.095218	0.0888	0.098039	0.081063	0.074531	0.136484	0.110278	0.099417	0.211578	0.172222	0.155874	0.176695	0.145754	0.135167
35.4	0.245456	0.202029	0.189611	0.123888	0.095543	0.08915	0.097983	0.081633	0.074554	0.136248	0.11033	0.099574	0.211768	0.172602	0.155934	0.176539	0.145691	0.135361
35.6	0.245683	0.2021	0.189821	0.124061	0.095521	0.088989	0.097975	0.081515	0.074409	0.136271	0.11048	0.099937	0.211909	0.172967	0.156	0.176209	0.145631	0.135456
35.8	0.245656	0.202198	0.189954	0.123862	0.095558	0.08925	0.098076	0.081834	0.074338	0.136248	0.11011	0.099946	0.212043	0.172897	0.155993	0.175997	0.145467	0.13514
36	0.245191	0.202466	0.189964	0.123761	0.095312	0.089815	0.098301	0.081706	0.0744	0.136375	0.11001	0.100029	0.212518	0.173219	0.156017	0.176243	0.145993	0.135112
36.2	0.245409	0.202504	0.189784	0.124069	0.095205	0.090018	0.098369	0.082089	0.074023	0.136711	0.110096	0.100187	0.212604	0.173439	0.155967	0.176371	0.145867	0.134894
36.4	0.245525	0.202203	0.189948	0.123813	0.095227	0.090313	0.098352	0.082317	0.074252	0.137077	0.109809	0.100478	0.212807	0.17364	0.156064	0.176649	0.145912	0.134883
36.6	0.246016	0.202584	0.189684	0.123644	0.095415	0.090125	0.098351	0.082536	0.074148	0.137264	0.109844	0.1007	0.212907	0.173858	0.156129	0.176669	0.145995	0.135358
36.8	0.246299	0.203064	0.189362	0.123843	0.095583	0.090149	0.098562	0.082447	0.074452	0.137412	0.109773	0.100951	0.212711	0.174022	0.156039	0.17661	0.146219	0.135418
37	0.246505	0.203223	0.189119	0.123971	0.095495	0.090368	0.098219	0.082991	0.074704	0.137443	0.110041	0.101012	0.212983	0.17413	0.156072	0.176757	0.146521	0.135533
37.2	0.246795	0.203379	0.189027	0.123951	0.095867	0.090398	0.098415	0.083384	0.075177	0.137861	0.10988	0.101351	0.21307	0.174385	0.156267	0.176467	0.146804	0.135807
37.4	0.246959	0.203816	0.18872	0.123807	0.095961	0.090067	0.098808	0.083138	0.075439	0.138092	0.109635	0.101602	0.21335	0.174379	0.15653	0.176716	0.14737	0.135842
37.6	0.247161	0.203545	0.189086	0.124208	0.095986	0.09006	0.09904	0.083505	0.075686	0.138541	0.109459	0.101797	0.213404	0.174372	0.156634	0.176734	0.147249	0.136199
37.8	0.247353	0.203555	0.189495	0.124366	0.095565	0.090508	0.0995	0.083234	0.075522	0.138356	0.10986	0.101938	0.213666	0.174275	0.156813	0.177139	0.147517	0.136169
38	0.247311	0.203377	0.189458	0.124204	0.095525	0.090588	0.099822	0.083306	0.075752	0.138111	0.109933	0.102058	0.213698	0.174262	0.156913	0.177359	0.147563	0.136039
38.2	0.247304	0.203539	0.18931	0.12469	0.095347	0.090649	0.099729	0.083253	0.075703	0.138098	0.109978	0.102201	0.213945	0.174197	0.157182	0.177238	0.147606	0.136683
38.4	0.246904	0.203685	0.189705	0.124979	0.095375	0.090477	0.099516	0.083173	0.075734	0.137761	0.110231	0.101895	0.213772	0.17441	0.157006	0.177536	0.147256	0.136613
38.6	0.247191	0.203698	0.189845	0.124841	0.096119	0.089969	0.099186	0.083156	0.075774	0.137431	0.110502	0.102035	0.213858	0.174339	0.157039	0.177412	0.146838	0.136829
38.8	0.247478	0.204017	0.190271	0.124916	0.095951	0.089662	0.099362	0.082516	0.075824	0.137067	0.110334	0.102298	0.213463	0.174712	0.157173	0.177917	0.146862	0.1368
39	0.247633	0.204265	0.190598	0.124745	0.096006	0.089911	0.098948	0.082805	0.07564	0.136572	0.110586	0.10246	0.213523	0.174801	0.15724	0.177922	0.146599	0.137294
39.2	0.247501	0.204562	0.190913	0.125218	0.096031	0.090062	0.098669	0.08317	0.075638	0.136436	0.110805	0.102796	0.213417	0.175234	0.15724	0.177977	0.146493	0.137931
39.4	0.247829	0.204491	0.191219	0.125568	0.096071	0.090121	0.098633	0.083066	0.075862	0.135692	0.111029	0.102499	0.213847	0.175201	0.157422	0.177956	0.146467	0.138162
39.6	0.247967	0.204719	0.19133	0.125747	0.095684	0.090203	0.098734	0.082584	0.075854	0.13531	0.111259	0.102244	0.214183	0.175124	0.15764	0.178229	0.146502	0.13799
39.8	0.247923	0.204945	0.191709	0.125493	0.095846	0.090454	0.098818	0.083182	0.07588	0.135171	0.111187	0.102077	0.214464	0.175507	0.157667	0.178525	0.146162	0.13797
40	0.247986	0.205547	0.191877	0.125583	0.096148	0.090884	0.098664	0.08336	0.075958	0.135236	0.111478	0.101715	0.214841	0.175813	0.158196	0.178751	0.146523	0.137987
40.2	0.247874	0.205856	0.191964	0.125351	0.096394	0.090905	0.098738	0.083442	0.075767	0.135812	0.111967	0.101808	0.214694	0.175573	0.158406	0.178853	0.146578	0.137998
40.4	0.247646	0.206165	0.192247	0.124977	0.096937	0.090976	0.098672	0.083434	0.076027	0.136114	0.112002	0.101317	0.214802	0.175693	0.158796	0.178821	0.146716	0.138074
40.6	0.247801	0.20655	0.192146	0.124981	0.097434	0.091038	0.098311	0.083455	0.076065	0.136262	0.112044	0.101403	0.214541	0.175944	0.158981	0.178958	0.147023	0.138364
40.8	0.247847	0.2067	0.191919	0.125145	0.097433	0.091103	0.09828	0.083356	0.076093	0.136796	0.112192	0.101342	0.214498	0.175847	0.159174	0.179628	0.14739	0.138166
41	0.248006	0.206701	0.192061	0.125223	0.097667	0.090743	0.098145	0.083775	0.076058	0.137254	0.112542	0.101274	0.214578	0.175986	0.159333	0.179854	0.147562	0.13792
41.2	0.248304	0.206756	0.192347	0.125022	0.097554	0.090643	0.098609	0.083374	0.076164	0.137581	0.112363	0.101357	0.214871	0.175859	0.159398	0.179686	0.147586	0.137833
41.4	0.248357	0.206727	0.192419	0.125027	0.097404	0.090607	0.099126	0.082932	0.075983	0.137519	0.112187	0.101269	0.215372	0.175676	0.159667	0.180017	0.147835	0.137607
41.6	0.249111	0.20664	0.192684	0.125412	0.097102	0.090788	0.099313	0.083521	0.075906	0.137764	0.112628	0.101232	0.215632	0.17575	0.159668	0.180127	0.147525	0.137695
41.8	0.249288	0.206665	0.192734	0.125591	0.097032	0.091021	0.099728	0.082948	0.076041	0.13791	0.112609	0.100979	0.215672	0.175687	0.160082	0.180328	0.147596	0.137709
42	0.249255	0.206683	0.192987	0.125857	0.097417	0.090945	0.100015	0.083299	0.076056	0.138055	0.112483	0.101138	0.215769	0.175743	0.159726	0.180315	0.147497	0.137899
42.2	0.249524	0.206592	0.193436	0.126001	0.097122	0.091156	0.099767	0.082919	0.0761	0.13809	0.112456	0.101206	0.215621	0.175518	0.159893	0.18003	0.147508	0.137973
42.4	0.249555	0.206517	0.193879	0.126123	0.097051	0.090862	0.099837	0.082813	0.076191	0.1383	0.112215	0.101177	0.2154	0.175432	0.1597	0.180531	0.147438	0.138086
42.6	0.249841	0.206286	0.193903	0.125961	0.097564	0.090786	0.099982	0.082531	0.075934	0.138169	0.112227	0.101724	0.215481	0.175154	0.159717	0.180352	0.147733	0.138151
42.8	0.249764	0.20632	0.193863	0.126151	0.097016	0.090875	0.099788	0.082889	0.075922	0.137854	0.112169	0.101871	0.215287	0.175173	0.159584	0.180565	0.147945	0.138453
43	0.250031	0.206506	0.193806	0.126637	0.097257	0.091362	0.09978	0.083092	0.07556	0.137638	0.112452	0.102091	0.215212	0.175212	0.159484	0.180428	0.148197	0.138949
43.2	0.249989	0.206743	0.193627	0.126758	0.097035	0.09116	0.099636	0.082766	0.075992	0.137736	0.112335	0.102481	0.215644	0.175102	0.159293	0.180568	0.148084	0.138958
43.4	0.250431	0.20701	0.194004	0.12668	0.097265	0.091271	0.099506	0.083224	0.076487	0.137624	0.112224	0.102394	0.216107	0.174996	0.159092	0.180442	0.148218	0.138724
43.6	0.250413	0.207343	0.194093	0.126597	0.097785	0.091398	0.099675	0.083151	0.07655	0.137749	0.11232	0.102474	0.216369	0.175265	0.159273	0.180393	0.148203	0.138838
43.8	0.250249	0.207924	0.19387	0.126494	0.098195	0.091142	0.099638	0.083949	0.076279	0.137935	0.112296	0.102737	0.216496	0.175705	0.159202	0.18017	0.148445	0.138739
44	0.250082	0.208528	0.193904	0.126408	0.098281	0.091508	0.099331	0.084043	0.076366	0.137935	0.112531	0.102864	0.216566	0.175414	0.159163	0.179839	0.149013	0.138843
44.2	0.249829	0.2085	0.193736	0.126498	0.09818	0.091476	0.099086	0.084181	0.076497	0.138269	0.112654	0.103336	0.216557	0.175559	0.158924	0.179898	0.14926	0.138651
44.4	0.249766	0.208481	0.193497	0.126374	0.098388	0.091352	0.099017	0.08449	0.077065	0.138098	0.112316	0.103349	0.216456	0.175955	0.159155	0.179679	0.149476	0.13847
44.6	0.249634	0.208424	0.193278	0.126393	0.098458	0.091385	0.098549	0.085129	0.077087	0.13824	0.112675	0.10393	0.216409	0.176111	0.159461	0.18021	0.149535	0.138187
44.8	0.249598	0.208377	0.192954	0.12611	0.098443	0.091267	0.098673	0.085317	0.077025	0.138752	0.112785	0.103986	0.21649	0.176276	0.159802	0.180737	0.14943	0.13808
45	0.249898	0.208307	0.193029	0.126066	0.098883	0.091048	0.099037	0.08526	0.076843	0.138786	0.112962	0.104311	0.216794	0.176279	0.159893	0.180675	0.149322	0.137667
45.2	0.249978	0.208165	0.193344	0.125858	0.098587	0.091178	0.099217	0.085085	0.076963	0.138446	0.1129	0.10424	0.217103	0.176061	0.160086	0.180553	0.149432	0.13738
45.4	0.250045	0.208402	0.19359	0.125824	0.098618	0.091167	0.099381	0.085005	0.077091	0.138602	0.112939	0.104016	0.217189	0.176314	0.160572	0.180534	0.149799	0.137247
45.6	0.250663	0.208389	0.193974	0.125789	0.098705	0.091198	0.099686	0.085416	0.077242	0.138934	0.113075	0.103863	0.217173	0.176491	0.160784	0.180377	0.149895	0.137683
45.8	0.250527	0.208208	0.194504	0.125765	0.098567	0.091596	0.100349	0.08514	0.077593	0.139363	0.113176	0.103885	0.217296	0.176433	0.161143	0.180653	0.150059	0.137514
46	0.250636	0.207864	0.19555	0.125641	0.09828	0.092038	0.100657	0.085407	0.077678	0.139344	0.113051	0.103776	0.217304	0.176444	0.161063	0.180728	0.150334	0.137475
46.2	0.250636	0.207808	0.195968	0.125755	0.097952	0.092103	0.100648	0.085106	0.07771	0.139296	0.112888	0.103561	0.217207	0.176648	0.16127	0.180532	0.150445	0.137428
46.4	0.250695	0.208148	0.196096	0.125806	0.097735	0.092358	0.100542	0.085158	0.077356	0.139647	0.113003	0.103235	0.217414	0.176813	0.161229	0.180595	0.150679	0.137554
46.6	0.250618	0.208169	0.196183	0.125638	0.097548	0.092501	0.100555	0.085079	0.076954	0.139449	0.113442	0.103291	0.21722	0.177147	0.161227	0.180366	0.151199	0.137718
46.8	0.250336	0.208359	0.196813	0.125897	0.097225	0.092126	0.100524	0.085216	0.077154	0.13931	0.11331	0.102902	0.217197	0.177531	0.161364	0.180636	0.151331	0.138147
47	0.250353	0.209051	0.197099	0.12586	0.097277	0.092231	0.100624	0.085085	0.077091	0.139222	0.113221	0.103014	0.217322	0.177864	0.161452	0.180866	0.151603	0.138167
47.2	0.250321	0.209738	0.197228	0.125722	0.097414	0.092228	0.100566	0.085031	0.077431	0.13921	0.113211	0.103039	0.217752	0.177898	0.161273	0.180697	0.151223	0.138556
47.4	0.250083	0.209898	0.197668	0.125855	0.097828	0.092466	0.100712	0.085305	0.077474	0.139341	0.113482	0.102996	0.217972	0.178211	0.161405	0.180725	0.151078	0.139056
47.6	0.249966	0.210323	0.197554	0.126273	0.098064	0.09257	0.100804	0.085207	0.077213	0.1392	0.113557	0.102999	0.218453	0.178623	0.161562	0.180799	0.151392	0.139476
47.8	0.249995	0.210559	0.197709	0.126463	0.098051	0.092551	0.100815	0.085312	0.076988	0.139144	0.113492	0.103222	0.218724	0.178904	0.161113	0.180947	0.15119	0.139643
48	0.250345	0.210835	0.197932	0.126456	0.098177	0.092659	0.100487	0.085587	0.077162	0.138593	0.113743	0.103514	0.219151	0.179015	0.161071	0.180833	0.151164	0.140046
48.2	0.250622	0.211195	0.198029	0.126897	0.098655	0.092422	0.100608	0.085776	0.077426	0.138563	0.114057	0.103752	0.219203	0.179361	0.161072	0.181144	0.151191	0.140199
48.4	0.250454	0.211768	0.198209	0.127128	0.099098	0.092472	0.100531	0.086127	0.077249	0.138454	0.113931	0.10403	0.219274	0.179504	0.16143	0.180944	0.150981	0.14058
48.6	0.250947	0.211773	0.198063	0.127448	0.099492	0.092663	0.100314	0.086193	0.077114	0.138681	0.114276	0.104419	0.21958	0.179637	0.16179	0.181767	0.150067	0.140752
48.8	0.25156	0.211864	0.197932	0.127572	0.099934	0.092682	0.10046	0.086125	0.07699	0.138928	0.114212	0.104439	0.219859	0.179807	0.16176	0.181988	0.150193	0.141049
49	0.252046	0.212038	0.197943	0.128264	0.100266	0.093056	0.100432	0.085787	0.077237	0.138921	0.114664	0.104544	0.220018	0.179546	0.161814	0.18189	0.150415	0.140576
49.2	0.252484	0.212115	0.197924	0.128476	0.100107	0.092969	0.10019	0.085807	0.077847	0.13911	0.114678	0.104658	0.219934	0.179384	0.162132	0.182219	0.150587	0.140735
49.4	0.252913	0.21229	0.197832	0.128444	0.100023	0.092942	0.10013	0.085625	0.078017	0.13947	0.11477	0.104541	0.21988	0.179514	0.1624	0.182126	0.150783	0.141048
49.6	0.253594	0.21183	0.198006	0.128178	0.100038	0.093096	0.100428	0.085688	0.078443	0.139517	0.114789	0.10458	0.220037	0.179312	0.162603	0.182492	0.150614	0.141427
49.8	0.25357	0.211917	0.198089	0.128688	0.099794	0.093472	0.100984	0.085434	0.078688	0.139614	0.115133	0.104789	0.22017	0.179241	0.16295	0.182735	0.150631	0.140936
50	0.254091	0.212013	0.198479	0.128864	0.099554	0.093476	0.101063	0.085747	0.078811	0.139627	0.115081	0.104786	0.219816	0.179328	0.162969	0.182792	0.150676	0.140864
50.2	0.254116	0.212701	0.198283	0.129009	0.099551	0.09357	0.101301	0.085357	0.078629	0.139763	0.115575	0.104958	0.220073	0.179446	0.162843	0.18288	0.15105	0.14075
50.4	0.254318	0.213016	0.198154	0.128661	0.099333	0.093801	0.10174	0.085177	0.078535	0.139813	0.115799	0.10494	0.219936	0.179409	0.1629	0.182786	0.151475	0.140699
50.6	0.254143	0.212985	0.198058	0.12866	0.099303	0.093005	0.102073	0.085487	0.078506	0.13985	0.115641	0.104945	0.219736	0.179392	0.163093	0.183108	0.151926	0.141005
50.8	0.254375	0.213162	0.198266	0.129033	0.099858	0.092766	0.102543	0.085471	0.078732	0.139756	0.115349	0.104955	0.219696	0.179393	0.163427	0.183281	0.152122	0.141153
51	0.254106	0.213215	0.198104	0.128764	0.10003	0.092837	0.10278	0.085969	0.078723	0.139866	0.115436	0.105196	0.21961	0.17923	0.163585	0.183248	0.152373	0.141112
51.2	0.254209	0.213356	0.198265	0.12874	0.100275	0.093066	0.10281	0.085856	0.07868	0.139751	0.11559	0.105174	0.219555	0.17891	0.163535	0.183028	0.152535	0.141142
51.4	0.253703	0.212749	0.198211	0.128322	0.100469	0.092907	0.102553	0.086435	0.078515	0.139892	0.115621	0.105184	0.219695	0.179069	0.163638	0.183082	0.15293	0.141352
51.6	0.254117	0.212956	0.198443	0.12829	0.100664	0.092931	0.10258	0.086435	0.078067	0.139816	0.115463	0.105106	0.220057	0.179381	0.163782	0.183113	0.153322	0.141671
51.8	0.254153	0.212943	0.198537	0.128061	0.100992	0.092866	0.102524	0.085963	0.078258	0.13959	0.115521	0.10524	0.220011	0.17943	0.163721	0.183157	0.153142	0.141592
52	0.254364	0.21321	0.19844	0.12776	0.101163	0.092819	0.10209	0.086658	0.078138	0.139459	0.115881	0.104904	0.22011	0.179529	0.164204	0.183	0.15353	0.141639
52.2	0.254304	0.213179	0.198551	0.127766	0.101299	0.093118	0.1022	0.086234	0.078319	0.139808	0.115947	0.104658	0.22006	0.17944	0.163967	0.183074	0.153588	0.142174
52.4	0.254587	0.213051	0.19856	0.127894	0.101056	0.093533	0.101921	0.086177	0.078029	0.13996	0.115399	0.104663	0.220353	0.179505	0.164376	0.182922	0.153634	0.142466
52.6	0.254971	0.213104	0.198297	0.127954	0.100968	0.093876	0.10166	0.085901	0.078651	0.140033	0.115796	0.104634	0.22056	0.17971	0.164624	0.183139	0.153666	0.142346
52.8	0.254732	0.213215	0.198383	0.127937	0.100839	0.094066	0.101452	0.086196	0.078632	0.140587	0.115706	0.104698	0.220597	0.179716	0.164674	0.182821	0.15418	0.142285
53	0.254652	0.213152	0.198643	0.127774	0.100722	0.094415	0.101132	0.085644	0.07892	0.140931	0.115546	0.104518	0.220624	0.179602	0.164657	0.18298	0.154314	0.141855
53.2	0.254724	0.213176	0.198791	0.127156	0.100522	0.094457	0.100982	0.08555	0.079083	0.141173	0.115479	0.104809	0.220647	0.179924	0.164945	0.183362	0.15423	0.142299
53.4	0.254563	0.213645	0.199222	0.126844	0.100487	0.094691	0.100983	0.085261	0.078925	0.140961	0.115508	0.104647	0.220617	0.180207	0.165399	0.183388	0.153905	0.142183
53.6	0.254534	0.213612	0.199552	0.126732	0.100378	0.095019	0.101112	0.084863	0.079133	0.140857	0.115441	0.10464	0.220963	0.180502	0.165299	0.18404	0.153807	0.142287
53.8	0.254655	0.214	0.199843	0.127078	0.100075	0.095245	0.101379	0.084708	0.079359	0.140768	0.115544	0.105057	0.221188	0.181065	0.165278	0.184503	0.153735	0.141863
54	0.255297	0.21447	0.200293	0.126888	0.099788	0.095482	0.101553	0.085057	0.078781	0.140739	0.115547	0.105177	0.221106	0.181624	0.165128	0.185224	0.154053	0.141773
54.2	0.255204	0.214866	0.200314	0.126614	0.09982	0.09564	0.101606	0.084944	0.079085	0.140852	0.11563	0.105347	0.221379	0.181825	0.164813	0.185359	0.154357	0.142006
54.4	0.255376	0.214893	0.200474	0.126755	0.099883	0.095507	0.101819	0.084948	0.079145	0.141035	0.115468	0.10542	0.221254	0.181878	0.164765	0.185632	0.154295	0.141899
54.6	0.25563	0.214541	0.20051	0.127268	0.100251	0.095267	0.101922	0.085612	0.079463	0.141055	0.115469	0.105744	0.221414	0.181959	0.164796	0.185924	0.154325	0.141664
54.8	0.255875	0.214796	0.20093	0.127422	0.100575	0.095495	0.10207	0.085253	0.079224	0.141035	0.115325	0.105799	0.22152	0.182184	0.16472	0.185748	0.15447	0.14142
55	0.2558	0.214836	0.201367	0.127279	0.100631	0.095351	0.101951	0.085432	0.079144	0.141133	0.11543	0.105986	0.221626	0.181898	0.164691	0.185596	0.154402	0.141102
55.2	0.256203	0.215029	0.201704	0.127259	0.100834	0.095265	0.101654	0.085938	0.079262	0.140978	0.115583	0.106073	0.221618	0.182114	0.164501	0.185899	0.15448	0.141212
55.4	0.256498	0.21441	0.201526	0.127468	0.101182	0.095185	0.101614	0.086013	0.078966	0.141277	0.11548	0.105992	0.221504	0.182243	0.164545	0.185866	0.154598	0.141563
55.6	0.256912	0.214582	0.201687	0.127753	0.101205	0.095146	0.101794	0.08598	0.078966	0.14139	0.115492	0.106024	0.221618	0.18221	0.164752	0.18564	0.15442	0.141859
55.8	0.256772	0.2147	0.201527	0.128066	0.101161	0.095254	0.101548	0.085757	0.079233	0.14157	0.115585	0.105699	0.221733	0.181895	0.164893	0.185491	0.154486	0.141893
56	0.257128	0.214469	0.201537	0.128295	0.100907	0.095558	0.101568	0.086116	0.079299	0.141906	0.11584	0.105384	0.221935	0.181472	0.164947	0.185307	0.154446	0.142631
56.2	0.257099	0.214173	0.201451	0.128906	0.101186	0.095684	0.101537	0.08567	0.078938	0.142151	0.115928	0.105552	0.222383	0.181234	0.164926	0.185017	0.15463	0.143069
56.4	0.257055	0.214273	0.201517	0.129576	0.101114	0.09579	0.101432	0.085949	0.078717	0.142296	0.115962	0.105654	0.222648	0.181288	0.165358	0.184684	0.154588	0.143263
56.6	0.256698	0.214341	0.20139	0.129574	0.10158	0.095806	0.101256	0.086852	0.07904	0.142359	0.116121	0.105526	0.222605	0.181444	0.165394	0.184148	0.154429	0.143341
56.8	0.256034	0.214003	0.201355	0.129084	0.10192	0.095613	0.101494	0.087435	0.078529	0.142591	0.115978	0.105507	0.222467	0.181112	0.165184	0.18395	0.1542	0.14345
57	0.255671	0.214083	0.201465	0.129058	0.102057	0.095432	0.101079	0.087876	0.078282	0.142459	0.11602	0.105486	0.222369	0.181378	0.16542	0.183869	0.154126	0.143505
57.2	0.255468	0.214407	0.201355	0.129372	0.102262	0.095325	0.101328	0.087975	0.078474	0.142276	0.116286	0.105693	0.222622	0.181562	0.165791	0.183776	0.153885	0.143744
57.4	0.255378	0.214562	0.2015	0.129788	0.102257	0.095418	0.1014	0.088607	0.07834	0.142072	0.116246	0.105672	0.222638	0.18146	0.165736	0.184031	0.153821	0.143327
57.6	0.255056	0.21434	0.201297	0.130069	0.102014	0.095815	0.101129	0.088479	0.078424	0.141863	0.116311	0.105689	0.222808	0.181768	0.165344	0.184218	0.153806	0.143426
57.8	0.255174	0.214607	0.201411	0.130149	0.101875	0.095979	0.101472	0.088883	0.078687	0.141903	0.116335	0.105961	0.222894	0.182016	0.165294	0.184582	0.15392	0.143182
58	0.255162	0.214937	0.201382	0.130111	0.101814	0.09642	0.101752	0.089172	0.078651	0.141686	0.116383	0.106087	0.223028	0.18224	0.164949	0.18472	0.154027	0.143295
58.2	0.25526	0.215178	0.201162	0.130085	0.102059	0.096598	0.101623	0.089202	0.079496	0.141813	0.116756	0.106162	0.223148	0.182325	0.164949	0.184799	0.154086	0.143623
58.4	0.255871	0.215254	0.201099	0.130535	0.102318	0.09658	0.101951	0.088952	0.079431	0.14196	0.116941	0.106326	0.223418	0.182379	0.165042	0.184916	0.154055	0.142982
58.6	0.256369	0.215276	0.201201	0.130487	0.102196	0.097117	0.102306	0.088794	0.079458	0.141661	0.117043	0.106615	0.223778	0.182473	0.16518	0.184785	0.154206	0.142777
58.8	0.256904	0.215628	0.201792	0.130029	0.102032	0.097299	0.102133	0.088758	0.079309	0.141728	0.117052	0.106399	0.22367	0.182453	0.16531	0.184961	0.15422	0.142669
59	0.257505	0.215896	0.202052	0.130111	0.102163	0.09711	0.102188	0.088748	0.079754	0.141776	0.117191	0.106567	0.223758	0.182577	0.165547	0.185168	0.154439	0.142453
59.2	0.25818	0.215975	0.202307	0.130063	0.102083	0.096989	0.102166	0.088701	0.080381	0.142113	0.117034	0.106789	0.223943	0.182958	0.165582	0.185685	0.155125	0.142823
59.4	0.258912	0.216127	0.202474	0.130116	0.102048	0.097284	0.102212	0.087972	0.080283	0.142273	0.116923	0.106724	0.224089	0.183107	0.166041	0.185845	0.155665	0.142914
59.6	0.259057	0.216325	0.202935	0.129981	0.101704	0.09731	0.102031	0.087942	0.08057	0.142472	0.116898	0.106716	0.224309	0.183153	0.166917	0.185776	0.155908	0.143196
59.8	0.259212	0.216129	0.203455	0.130056	0.101736	0.097715	0.102015	0.087573	0.080693	0.142591	0.116782	0.106397	0.224428	0.183344	0.167325	0.186142	0.156415	0.143232
60	0.259275	0.215671	0.203566	0.129727	0.102039	0.097931	0.102004	0.087175	0.081109	0.142745	0.116892	0.106402	0.22442	0.183262	0.167716	0.186422	0.156214	0.14395
60.2	0.258907	0.215637	0.203895	0.129902	0.10252	0.097699	0.101927	0.087612	0.08087	0.14289	0.117058	0.106474	0.224728	0.183617	0.168037	0.186279	0.15638	0.144065
60.4	0.258659	0.215784	0.204388	0.129553	0.102457	0.097817	0.101633	0.087861	0.081057	0.142966	0.117094	0.106527	0.224599	0.184006	0.167995	0.18594	0.1563	0.144538
60.6	0.258768	0.215827	0.20454	0.128965	0.102916	0.09734	0.10146	0.088755	0.08102	0.142718	0.117134	0.106155	0.224525	0.184242	0.168007	0.18586	0.156459	0.144628
60.8	0.258252	0.215854	0.204528	0.128851	0.103126	0.097202	0.101445	0.088532	0.080643	0.142976	0.117162	0.106121	0.22437	0.184068	0.168264	0.185854	0.156309	0.144734
61	0.257965	0.216201	0.204468	0.129128	0.103371	0.09705	0.101068	0.08858	0.08063	0.143009	0.117104	0.106181	0.224318	0.184363	0.168516	0.185963	0.156521	0.144785
61.2	0.257978	0.216443	0.204728	0.129567	0.103401	0.097037	0.10148	0.088253	0.080486	0.142793	0.117153	0.106197	0.224403	0.184326	0.168219	0.185969	0.156679	0.144839
61.4	0.257848	0.216256	0.204942	0.129937	0.103114	0.097136	0.101304	0.088616	0.08	0.142905	0.117209	0.106177	0.224293	0.184457	0.168145	0.186251	0.156692	0.145151
61.6	0.257413	0.216326	0.204849	0.130081	0.10321	0.096935	0.101421	0.088212	0.07968	0.142616	0.117112	0.106714	0.224348	0.184506	0.168206	0.186291	0.156611	0.145615
61.8	0.257646	0.216632	0.205051	0.130069	0.102895	0.097084	0.101746	0.088176	0.079653	0.14287	0.117137	0.107041	0.22451	0.184591	0.167946	0.186373	0.156761	0.146024
62	0.257687	0.216499	0.20484	0.129954	0.102717	0.09704	0.102003	0.088213	0.079624	0.142963	0.117718	0.107068	0.224459	0.184727	0.167866	0.18647	0.156563	0.146201
62.2	0.258209	0.216537	0.204697	0.130333	0.10265	0.097056	0.101972	0.088224	0.079622	0.143138	0.118132	0.107151	0.224385	0.18467	0.168074	0.186396	0.156475	0.145973
62.4	0.258778	0.216567	0.204829	0.130664	0.102328	0.097095	0.102309	0.088099	0.079472	0.14322	0.118323	0.107343	0.224586	0.184523	0.167812	0.186387	0.156221	0.145502
62.6	0.259107	0.216968	0.205061	0.130534	0.101841	0.097589	0.10247	0.088165	0.079285	0.142939	0.118576	0.107386	0.224364	0.184315	0.168128	0.18655	0.156466	0.145736
62.8	0.259478	0.216711	0.205347	0.130582	0.101882	0.097515	0.102539	0.088481	0.07924	0.14283	0.118899	0.10755	0.224517	0.184289	0.168221	0.186923	0.156473	0.14545
63	0.259886	0.216786	0.205323	0.130854	0.102105	0.097793	0.102628	0.088127	0.079812	0.142917	0.118914	0.107524	0.224879	0.184225	0.168026	0.186985	0.156494	0.14512
63.2	0.259924	0.216801	0.20553	0.130789	0.101901	0.097991	0.102966	0.088082	0.080203	0.143284	0.119069	0.107731	0.224958	0.184327	0.167941	0.187546	0.156712	0.145332
63.4	0.260005	0.216909	0.205639	0.131177	0.102006	0.098165	0.103015	0.088083	0.080139	0.14324	0.119384	0.107746	0.224799	0.184406	0.168417	0.187863	0.15652	0.145201
63.6	0.259937	0.216742	0.205608	0.131192	0.101975	0.098259	0.103359	0.088297	0.080558	0.143391	0.119229	0.107812	0.224625	0.184361	0.168792	0.187786	0.156713	0.145332
63.8	0.259709	0.216889	0.205378	0.131035	0.102328	0.098194	0.103401	0.088229	0.080732	0.143338	0.119377	0.107818	0.224514	0.18445	0.168403	0.188354	0.156691	0.145472
64	0.259643	0.217274	0.205206	0.130894	0.102375	0.09827	0.103617	0.08838	0.081159	0.143598	0.119433	0.107965	0.224683	0.184327	0.168478	0.188442	0.156106	0.146186
64.2	0.259795	0.217703	0.205362	0.130747	0.102084	0.09806	0.10356	0.088443	0.081389	0.143815	0.119207	0.108183	0.225024	0.184753	0.168267	0.188174	0.156394	0.146228
64.4	0.26003	0.218146	0.20539	0.130387	0.102125	0.0982	0.10342	0.088019	0.081613	0.143944	0.11899	0.108387	0.225346	0.185018	0.168097	0.188279	0.156451	0.146359
64.6	0.260293	0.218701	0.205321	0.13013	0.102255	0.097712	0.103753	0.08787	0.081855	0.143924	0.118788	0.108088	0.225577	0.185132	0.168364	0.188534	0.156591	0.146306
64.8	0.260088	0.218841	0.205416	0.130129	0.101911	0.097685	0.103642	0.087608	0.081919	0.144186	0.118447	0.108153	0.225655	0.185318	0.168504	0.188661	0.156762	0.146618
65	0.260469	0.218875	0.205548	0.129918	0.102327	0.097411	0.103507	0.087288	0.081996	0.144049	0.118458	0.108065	0.225667	0.18567	0.168413	0.188525	0.15677	0.146673
65.2	0.260668	0.218917	0.206018	0.130139	0.102214	0.097397	0.103407	0.087465	0.081939	0.14411	0.118342	0.108119	0.225782	0.185708	0.168504	0.18852	0.157172	0.146737
65.4	0.260703	0.218807	0.206013	0.130383	0.102234	0.097234	0.103497	0.087618	0.08182	0.144125	0.118028	0.108149	0.226059	0.185748	0.168738	0.18831	0.157579	0.146654
65.6	0.260811	0.219289	0.205793	0.13007	0.102197	0.097242	0.103653	0.087883	0.081765	0.143942	0.118118	0.108345	0.226263	0.185558	0.168781	0.188211	0.158083	0.146392
65.8	0.260948	0.219434	0.205891	0.13022	0.101804	0.09726	0.103653	0.088177	0.081802	0.144115	0.118325	0.108012	0.226344	0.185773	0.168999	0.187875	0.15823	0.146382
66	0.260643	0.219123	0.20602	0.130237	0.101691	0.097179	0.103702	0.087972	0.081872	0.144038	0.118755	0.107929	0.22613	0.186039	0.169526	0.188169	0.158252	0.146281
66.2	0.260851	0.219293	0.206226	0.130672	0.10201	0.097536	0.103495	0.088244	0.081857	0.143867	0.118755	0.107961	0.225967	0.186066	0.169602	0.188136	0.158026	0.145913
66.4	0.260867	0.219355	0.206475	0.130819	0.102154	0.097775	0.103573	0.08836	0.081792	0.143745	0.118988	0.107962	0.225713	0.186175	0.1697	0.188244	0.158272	0.145789
66.6	0.260465	0.219199	0.206665	0.130756	0.102377	0.097763	0.103372	0.088613	0.081742	0.14324	0.119342	0.108003	0.225537	0.18609	0.169963	0.187881	0.158484	0.146005
66.8	0.260356	0.218691	0.206716	0.131207	0.102667	0.098065	0.103359	0.08869	0.081802	0.143337	0.119575	0.108093	0.225851	0.186032	0.170042	0.187728	0.158163	0.145552
67	0.260391	0.218706	0.206955	0.131743	0.103004	0.098424	0.103449	0.088699	0.081979	0.143598	0.120151	0.10809	0.225648	0.185998	0.169852	0.187368	0.158205	0.145473
67.2	0.259971	0.218821	0.207021	0.13198	0.102999	0.098254	0.103985	0.089091	0.081669	0.14365	0.12043	0.108253	0.225719	0.18601	0.170059	0.18761	0.158409	0.145741
67.4	0.259772	0.219079	0.207015	0.132685	0.103211	0.098302	0.103977	0.089165	0.081797	0.143727	0.120392	0.108481	0.225742	0.1861	0.17034	0.187667	0.15802	0.145801
67.6	0.259717	0.219216	0.206741	0.1324	0.103279	0.098336	0.103753	0.089852	0.0817	0.143778	0.12046	0.108683	0.22587	0.186133	0.170233	0.18752	0.158075	0.146082
67.8	0.259622	0.219669	0.206265	0.13215	0.103408	0.09838	0.103751	0.089629	0.081475	0.14384	0.120644	0.109043	0.22589	0.186315	0.169997	0.187724	0.157676	0.146266
68	0.259654	0.219696	0.206527	0.132324	0.103164	0.098755	0.103819	0.089888	0.081724	0.144156	0.120179	0.109362	0.226194	0.186388	0.170003	0.187499	0.157673	0.146337
68.2	0.259846	0.219841	0.206472	0.132116	0.103218	0.098479	0.103639	0.089569	0.081956	0.144379	0.120079	0.10961	0.226627	0.186581	0.170129	0.187699	0.157971	0.146321
68.4	0.260018	0.220031	0.206592	0.132099	0.103536	0.098655	0.103609	0.089832	0.081782	0.144179	0.120219	0.109793	0.22714	0.186524	0.169708	0.187972	0.157667	0.146545
68.6	0.260247	0.220131	0.207019	0.132047	0.103723	0.098281	0.103495	0.089768	0.0819	0.144107	0.120207	0.109582	0.227309	0.186625	0.170023	0.188082	0.157696	0.146832
68.8	0.260867	0.219819	0.207491	0.131819	0.103836	0.098589	0.103187	0.090088	0.081886	0.144175	0.120296	0.109359	0.227443	0.186966	0.170003	0.188319	0.157978	0.146991
69	0.261041	0.219834	0.207609	0.131928	0.104356	0.098933	0.10312	0.090076	0.082122	0.144273	0.120494	0.109407	0.227727	0.187025	0.170033	0.188267	0.157831	0.146883
69.2	0.261157	0.22029	0.207862	0.132041	0.104346	0.099087	0.103353	0.089951	0.082018	0.144194	0.120319	0.109418	0.227965	0.186841	0.170145	0.188451	0.158004	0.146943
69.4	0.261474	0.220531	0.207783	0.13168	0.104157	0.099398	0.103316	0.089864	0.081538	0.143989	0.120487	0.109175	0.227928	0.187068	0.170065	0.188444	0.158117	0.14726
69.6	0.261739	0.220769	0.207853	0.131422	0.104421	0.098872	0.103237	0.089577	0.081387	0.143978	0.120748	0.10895	0.228267	0.187103	0.169994	0.188546	0.158461	0.147643
69.8	0.261852	0.22055	0.208217	0.131656	0.104198	0.098663	0.103399	0.089186	0.081294	0.144217	0.120553	0.108951	0.22836	0.187398	0.170312	0.189098	0.15808	0.148287
70	0.262011	0.220568	0.208606	0.131344	0.104487	0.098861	0.103526	0.088495	0.081369	0.144286	0.120507	0.109022	0.228001	0.187566	0.170508	0.189459	0.158072	0.1486
70.2	0.262054	0.220783	0.209012	0.131579	0.104794	0.099071	0.10357	0.08858	0.081117	0.144602	0.120267	0.108958	0.227764	0.187381	0.170345	0.189393	0.158342	0.148515
70.4	0.262103	0.220945	0.209205	0.131758	0.104696	0.098827	0.103833	0.088345	0.081286	0.144648	0.11999	0.109094	0.227771	0.187312	0.170413	0.188799	0.158603	0.148687
70.6	0.262179	0.22099	0.209403	0.131716	0.104506	0.09835	0.10346	0.087931	0.081403	0.144366	0.120136	0.108989	0.227876	0.18735	0.17048	0.188586	0.158148	0.148798
70.8	0.262451	0.221377	0.209349	0.132024	0.104585	0.098348	0.103898	0.087645	0.08129	0.144791	0.120122	0.109068	0.227969	0.187342	0.170605	0.188537	0.158222	0.148749
71	0.262289	0.221563	0.209686	0.132098	0.104589	0.098431	0.103914	0.087347	0.081325	0.14495	0.120083	0.109211	0.227863	0.187297	0.170596	0.18863	0.158593	0.148955
71.2	0.26233	0.221912	0.209845	0.131936	0.104284	0.098252	0.104178	0.087452	0.081462	0.144907	0.1196	0.109284	0.227975	0.18727	0.171034	0.188709	0.158843	0.149039
71.4	0.262331	0.22229	0.210123	0.132276	0.104449	0.098378	0.104344	0.087547	0.081801	0.145309	0.119537	0.109476	0.228028	0.187633	0.171148	0.188621	0.158515	0.148906
71.6	0.262541	0.222829	0.210194	0.131559	0.104279	0.098507	0.104368	0.08789	0.082061	0.145277	0.119438	0.109638	0.227859	0.187663	0.171072	0.188532	0.158921	0.148687
71.8	0.262431	0.223156	0.210198	0.131663	0.104339	0.09879	0.104498	0.087975	0.082322	0.145154	0.119571	0.109861	0.227752	0.187868	0.171167	0.188345	0.159294	0.148222
72	0.262156	0.223147	0.210413	0.131733	0.104218	0.098945	0.104021	0.088465	0.082246	0.145256	0.119552	0.109868	0.228116	0.187784	0.171205	0.188505	0.159694	0.147646
72.2	0.262158	0.223224	0.210445	0.131847	0.104522	0.098844	0.103828	0.088735	0.082218	0.145338	0.119959	0.110041	0.228359	0.188039	0.171439	0.188563	0.159824	0.147648
72.4	0.262149	0.223103	0.210797	0.132154	0.104762	0.099014	0.103776	0.088741	0.082058	0.14522	0.120039	0.109887	0.228531	0.188364	0.17132	0.188727	0.159791	0.147625
72.6	0.262377	0.223213	0.211208	0.132211	0.104705	0.099003	0.103777	0.088864	0.08229	0.144987	0.120079	0.109662	0.228691	0.188555	0.171559	0.188682	0.160139	0.147306
72.8	0.262412	0.223213	0.211499	0.132037	0.104714	0.099625	0.103896	0.08934	0.082297	0.144893	0.120455	0.109844	0.228534	0.189303	0.171667	0.18888	0.160397	0.147139
73	0.262612	0.223567	0.211612	0.13214	0.104897	0.100002	0.103781	0.089455	0.082249	0.144771	0.120938	0.109927	0.228792	0.189322	0.171792	0.18877	0.159927	0.147411
73.2	0.262697	0.223651	0.211421	0.131982	0.105081	0.100201	0.103813	0.089724	0.081892	0.144937	0.121274	0.109772	0.228638	0.189438	0.171998	0.189055	0.159557	0.14739
73.4	0.262426	0.223405	0.211235	0.131638	0.105027	0.100561	0.103652	0.089905	0.081763	0.145095	0.121649	0.109834	0.228777	0.189678	0.17206	0.189301	0.15972	0.147575
73.6	0.262373	0.223469	0.211239	0.131869	0.104868	0.100196	0.103935	0.090285	0.081802	0.145167	0.12175	0.110042	0.229003	0.189707	0.172126	0.189354	0.159838	0.147854
73.8	0.262478	0.223134	0.211378	0.131932	0.104498	0.100491	0.104176	0.09071	0.081813	0.145506	0.121866	0.110166	0.228564	0.189647	0.172306	0.189822	0.159807	0.148021
74	0.262502	0.223195	0.211227	0.132028	0.104519	0.100672	0.104344	0.090734	0.082019	0.145157	0.12169	0.110402	0.228246	0.189536	0.172457	0.1895	0.159822	0.148075
74.2	0.26245	0.223226	0.21117	0.1325	0.104436	0.100613	0.104433	0.090994	0.082	0.145184	0.121472	0.110712	0.228489	0.189208	0.172403	0.189506	0.159997	0.147996
74.4	0.262649	0.223088	0.210773	0.132636	0.104459	0.100316	0.104273	0.09105	0.082547	0.145023	0.121226	0.11079	0.228566	0.189229	0.172521	0.189223	0.159779	0.148228
74.6	0.262911	0.222778	0.210641	0.132747	0.104301	0.10004	0.104104	0.090815	0.082467	0.144847	0.121015	0.110944	0.228582	0.189057	0.172519	0.189436	0.159524	0.148065
74.8	0.262973	0.222972	0.210565	0.13308	0.104183	0.099951	0.104545	0.090563	0.082689	0.144839	0.120825	0.111057	0.22868	0.188794	0.172581	0.189389	0.159893	0.148169
75	0.263157	0.222885	0.210681	0.133163	0.104458	0.100119	0.10452	0.090253	0.083246	0.144711	0.120694	0.11116	0.228766	0.189009	0.172951	0.189492	0.1603	0.148432
75.2	0.263572	0.222977	0.211157	0.133256	0.104516	0.099907	0.10526	0.090066	0.083452	0.144814	0.120595	0.11143	0.228848	0.188967	0.173111	0.189268	0.160412	0.148562
75.4	0.263568	0.222962	0.211737	0.133417	0.104512	0.099835	0.105279	0.090191	0.083701	0.145038	0.120849	0.111433	0.228902	0.188953	0.172946	0.189611	0.160234	0.14868
75.6	0.263799	0.223175	0.211618	0.133066	0.104023	0.099703	0.104852	0.090364	0.083877	0.145009	0.121129	0.111598	0.228753	0.188855	0.172935	0.189816	0.160626	0.148725
75.8	0.263486	0.223094	0.211833	0.133446	0.104207	0.099609	0.104714	0.090433	0.083838	0.144992	0.121445	0.111701	0.229062	0.189052	0.172885	0.189742	0.160642	0.148965
76	0.263785	0.223096	0.212026	0.13332	0.104357	0.099138	0.104369	0.090195	0.0838	0.145327	0.121574	0.111758	0.22932	0.189187	0.173076	0.19018	0.160455	0.149162
76.2	0.263823	0.222945	0.212213	0.133459	0.10456	0.098841	0.10462	0.089955	0.083887	0.145472	0.121862	0.111935	0.229098	0.189457	0.173056	0.19002	0.160377	0.149462
76.4	0.263731	0.223424	0.212229	0.133365	0.104777	0.098448	0.104962	0.089348	0.083725	0.145588	0.122118	0.11171	0.229034	0.189776	0.172967	0.190313	0.160041	0.149754
76.6	0.263585	0.223967	0.212434	0.132725	0.10468	0.098533	0.104742	0.089809	0.083497	0.145527	0.122135	0.111451	0.229041	0.189752	0.173153	0.189992	0.160199	0.150092
76.8	0.263449	0.224303	0.212705	0.132685	0.105117	0.098911	0.104735	0.089852	0.083051	0.145809	0.122559	0.111762	0.229153	0.190305	0.17335	0.190277	0.159705	0.150493
77	0.263363	0.224702	0.212788	0.132807	0.105352	0.099249	0.104579	0.090006	0.082961	0.145992	0.122976	0.111494	0.229417	0.190139	0.173368	0.190097	0.159494	0.150881
77.2	0.263171	0.224746	0.212718	0.132715	0.10521	0.099264	0.104586	0.090254	0.08296	0.146225	0.123182	0.111644	0.229412	0.19025	0.173717	0.190394	0.159668	0.150863
77.4	0.263211	0.224739	0.21293	0.13279	0.10518	0.099483	0.104738	0.090206	0.082921	0.14617	0.123377	0.111532	0.229445	0.190233	0.173541	0.190591	0.159899	0.151338
77.6	0.263283	0.224823	0.212866	0.132793	0.104825	0.099036	0.104653	0.090382	0.082942	0.146254	0.123418	0.111368	0.229105	0.190026	0.17343	0.1907	0.159921	0.151632
77.8	0.263095	0.224628	0.213016	0.132768	0.1048	0.099136	0.104641	0.090404	0.083161	0.146368	0.123346	0.111143	0.228807	0.189929	0.173301	0.190734	0.160112	0.151625
78	0.263139	0.224829	0.212912	0.132871	0.105012	0.099373	0.104676	0.090367	0.083072	0.146097	0.123073	0.111504	0.229258	0.190046	0.173417	0.190355	0.160303	0.151507
78.2	0.263501	0.224872	0.213015	0.13288	0.10558	0.099631	0.104472	0.090423	0.083177	0.146192	0.12292	0.111368	0.229715	0.190029	0.173358	0.190213	0.160681	0.151437
78.4	0.263685	0.224832	0.212946	0.132966	0.105674	0.099831	0.104579	0.090606	0.083075	0.145945	0.122877	0.111179	0.229716	0.190205	0.173216	0.189895	0.160618	0.151364
78.6	0.263895	0.224999	0.212875	0.133246	0.105563	0.099775	0.104423	0.090557	0.082707	0.145782	0.122785	0.111105	0.229777	0.19008	0.173184	0.189771	0.160679	0.151103
78.8	0.264267	0.225369	0.212587	0.133213	0.105431	0.09991	0.104776	0.090432	0.08262	0.145834	0.122778	0.110771	0.230194	0.190378	0.173064	0.18994	0.160697	0.150694
79	0.264652	0.22545	0.212532	0.13314	0.105649	0.09991	0.104869	0.090786	0.082853	0.145797	0.122667	0.110794	0.23056	0.190364	0.173252	0.189933	0.160954	0.150893
79.2	0.265027	0.225634	0.212693	0.133153	0.105293	0.100089	0.104991	0.09077	0.082498	0.14576	0.122554	0.111128	0.23057	0.190058	0.173101	0.189747	0.160908	0.150696
79.4	0.265441	0.225633	0.212632	0.133124	0.104997	0.100214	0.104641	0.091589	0.082484	0.145679	0.122557	0.111166	0.230745	0.190358	0.173228	0.190159	0.161121	0.150547
79.6	0.265735	0.226035	0.212345	0.133286	0.105182	0.100239	0.104258	0.09183	0.082575	0.146059	0.122455	0.11145	0.230719	0.190379	0.17313	0.190094	0.16128	0.150428
79.8	0.266096	0.226362	0.212765	0.133453	0.105439	0.100368	0.104305	0.092008	0.083036	0.146047	0.122311	0.111488	0.230726	0.190591	0.173363	0.190623	0.161417	0.150365
80	0.266795	0.22639	0.212699	0.13324	0.105956	0.100366	0.10422	0.092135	0.082667	0.14641	0.122202	0.111535	0.230673	0.190696	0.17374	0.191034	0.161694	0.150287
80.2	0.266768	0.226657	0.212761	0.133072	0.106225	0.100434	0.104573	0.092833	0.082405	0.146794	0.122124	0.111818	0.230681	0.191018	0.174026	0.190835	0.161882	0.15042
80.4	0.266484	0.22712	0.212888	0.133123	0.106672	0.100848	0.104883	0.092792	0.082336	0.146915	0.121905	0.111696	0.230784	0.191275	0.174215	0.19115	0.162011	0.150505
80.6	0.266458	0.227259	0.212913	0.133057	0.106608	0.101186	0.104424	0.093232	0.082306	0.1468	0.121695	0.111633	0.230806	0.191227	0.174548	0.190978	0.162164	0.150835
80.8	0.266569	0.227178	0.213261	0.133361	0.106823	0.101372	0.104635	0.093502	0.082284	0.146674	0.121942	0.111946	0.231173	0.191169	0.174661	0.1912	0.162213	0.150753
81	0.266535	0.227136	0.213394	0.133509	0.106993	0.101581	0.104887	0.093062	0.082743	0.146589	0.1221	0.111734	0.231103	0.190927	0.174949	0.190967	0.16248	0.151079
81.2	0.266974	0.226858	0.213789	0.133658	0.107322	0.101284	0.104849	0.09299	0.082989	0.146584	0.122368	0.112105	0.231157	0.190972	0.175325	0.191584	0.162542	0.151316
81.4	0.266603	0.226764	0.213941	0.133811	0.107597	0.101235	0.105099	0.093398	0.083267	0.146813	0.122443	0.111964	0.230834	0.19117	0.175388	0.191899	0.162309	0.151768
81.6	0.266147	0.226686	0.214024	0.134018	0.107676	0.101196	0.104859	0.09268	0.08358	0.146933	0.122637	0.111922	0.230625	0.191095	0.175401	0.191562	0.162256	0.151777
81.8	0.265772	0.226497	0.214797	0.134049	0.107883	0.101657	0.105111	0.093033	0.083665	0.146732	0.122793	0.111905	0.230692	0.191436	0.1753	0.191634	0.162506	0.151631
82	0.265922	0.22625	0.214856	0.134135	0.108124	0.10187	0.105302	0.092586	0.083776	0.146423	0.122857	0.112246	0.231119	0.191571	0.175472	0.191192	0.162515	0.151774
82.2	0.266117	0.226309	0.21468	0.13431	0.108263	0.101984	0.105188	0.092829	0.083866	0.146305	0.122906	0.11199	0.23116	0.191473	0.175386	0.191184	0.162319	0.152024
82.4	0.265721	0.226418	0.214481	0.13452	0.107944	0.102045	0.105462	0.092465	0.083872	0.146351	0.123136	0.112086	0.230949	0.19164	0.175501	0.191061	0.162031	0.151889
82.6	0.265611	0.226423	0.213997	0.13456	0.107605	0.101912	0.105229	0.092122	0.084165	0.1465	0.123088	0.111847	0.231058	0.191559	0.175692	0.191018	0.162055	0.152015
82.8	0.265702	0.226355	0.21375	0.134449	0.107313	0.101872	0.106037	0.092155	0.083767	0.146403	0.122925	0.111542	0.231581	0.191593	0.175819	0.191096	0.161809	0.151728
83	0.266026	0.226482	0.213706	0.134248	0.107013	0.101741	0.105967	0.091914	0.084109	0.146219	0.12325	0.111703	0.2317	0.191585	0.176034	0.190861	0.161768	0.151978
83.2	0.26638	0.226195	0.213861	0.134427	0.106847	0.101609	0.106204	0.09176	0.084191	0.146201	0.123238	0.111893	0.231682	0.19188	0.175915	0.1906	0.162243	0.151708
83.4	0.266707	0.226123	0.214186	0.134381	0.106878	0.101594	0.106341	0.091881	0.084337	0.146423	0.123137	0.11171	0.231586	0.192107	0.175861	0.190992	0.162349	0.151419
83.6	0.26685	0.226178	0.214398	0.134286	0.106811	0.101907	0.10616	0.091526	0.084339	0.146914	0.123306	0.111857	0.231197	0.192316	0.175623	0.191058	0.162687	0.151556
83.8	0.2673	0.226148	0.2149	0.134171	0.106943	0.102131	0.106658	0.091598	0.084735	0.147002	0.123415	0.111809	0.231409	0.192542	0.17619	0.191327	0.163089	0.151673
84	0.267508	0.226186	0.21503	0.134136	0.107395	0.102107	0.10715	0.091659	0.084345	0.147389	0.123152	0.11216	0.23168	0.192707	0.176132	0.190962	0.163291	0.151868
84.2	0.267517	0.22641	0.215083	0.134038	0.107636	0.102283	0.107186	0.092147	0.084619	0.147636	0.123238	0.112429	0.231509	0.193017	0.176373	0.19072	0.163345	0.151952
84.4	0.267623	0.226218	0.215006	0.134127	0.107674	0.102362	0.107216	0.091605	0.084456	0.147748	0.123311	0.112462	0.231316	0.192701	0.176426	0.190755	0.163649	0.151897
84.6	0.267864	0.226269	0.214945	0.133997	0.107793	0.102105	0.106584	0.091611	0.084676	0.147438	0.123675	0.112774	0.231411	0.192601	0.176633	0.19098	0.163615	0.152171
84.8	0.267948	0.22618	0.215539	0.133941	0.107835	0.101982	0.106492	0.091574	0.08484	0.147396	0.1241	0.112967	0.231636	0.192604	0.176699	0.191216	0.16385	0.152423
85	0.267901	0.226429	0.215521	0.133992	0.107828	0.102126	0.106593	0.090768	0.084831	0.147642	0.124398	0.113234	0.231554	0.192637	0.176815	0.191299	0.163638	0.153149
85.2	0.26792	0.22639	0.215685	0.134385	0.107823	0.101851	0.106346	0.091011	0.084766	0.147525	0.124409	0.113518	0.231568	0.192642	0.176795	0.191679	0.163804	0.152984
85.4	0.267267	0.226563	0.215855	0.134606	0.107796	0.101946	0.105985	0.091295	0.084611	0.147635	0.124588	0.11345	0.231411	0.192891	0.176668	0.19156	0.163443	0.153102
85.6	0.267182	0.226979	0.215987	0.135031	0.107761	0.101878	0.105462	0.090568	0.084605	0.14732	0.124708	0.11362	0.231461	0.192686	0.17619	0.191256	0.16365	0.153053
85.8	0.266855	0.22703	0.216158	0.135144	0.107916	0.102059	0.105527	0.091082	0.084577	0.146959	0.124599	0.113941	0.231764	0.192636	0.176104	0.191402	0.163451	0.153079
86	0.266896	0.22712	0.215898	0.13548	0.107972	0.102089	0.105011	0.09124	0.084605	0.146944	0.124608	0.114109	0.231667	0.192749	0.176184	0.19161	0.163479	0.153318
86.2	0.266619	0.227469	0.215964	0.135538	0.107881	0.102164	0.104291	0.0916	0.084347	0.147152	0.124692	0.114044	0.231464	0.193171	0.176403	0.191654	0.163439	0.153359
86.4	0.266212	0.227463	0.215942	0.135333	0.107862	0.10222	0.104515	0.091851	0.084573	0.147397	0.124555	0.114227	0.231577	0.193407	0.176241	0.191814	0.163266	0.153728
86.6	0.266178	0.227377	0.215612	0.135323	0.107709	0.101854	0.10491	0.092593	0.084491	0.147177	0.124448	0.113671	0.23182	0.193478	0.176328	0.192411	0.163215	0.153904
86.8	0.266259	0.227551	0.215963	0.135296	0.107711	0.101938	0.105334	0.092331	0.084091	0.147104	0.124295	0.113451	0.232118	0.193677	0.176375	0.192806	0.162997	0.153847
87	0.2666	0.227505	0.215967	0.135081	0.107444	0.101636	0.105404	0.092493	0.084625	0.147443	0.124288	0.113576	0.231986	0.194063	0.176405	0.193206	0.163279	0.154187
87.2	0.266744	0.22737	0.216318	0.135423	0.107641	0.101608	0.105696	0.092557	0.084903	0.147549	0.124015	0.113109	0.231972	0.194037	0.176496	0.193293	0.163733	0.153964
87.4	0.266793	0.227863	0.216601	0.134902	0.107898	0.101903	0.105947	0.092586	0.084911	0.147556	0.123697	0.112842	0.231999	0.193983	0.176801	0.193093	0.163426	0.15377
87.6	0.266636	0.228023	0.216775	0.13474	0.108012	0.102053	0.105918	0.092574	0.084732	0.147904	0.123551	0.112929	0.231958	0.193898	0.176955	0.193113	0.163929	0.154051
87.8	0.266955	0.228428	0.217194	0.134705	0.108476	0.10194	0.106259	0.09302	0.084751	0.14789	0.12363	0.113008	0.232073	0.193665	0.177272	0.192946	0.164384	0.153581
88	0.26662	0.228904	0.217122	0.134619	0.108758	0.101677	0.106096	0.093073	0.084388	0.148065	0.123404	0.113335	0.231663	0.193494	0.176942	0.192924	0.164387	0.153398
88.2	0.266971	0.22896	0.21744	0.134169	0.108889	0.101654	0.105741	0.093104	0.084608	0.148113	0.123194	0.113231	0.231654	0.193329	0.177124	0.19299	0.164502	0.15369
88.4	0.267545	0.228946	0.217122	0.134019	0.108839	0.101594	0.105965	0.093235	0.084781	0.148064	0.123382	0.113268	0.231786	0.193268	0.177345	0.193045	0.16444	0.153705
88.6	0.267591	0.229246	0.217115	0.134186	0.108995	0.101733	0.106099	0.092768	0.0853	0.147737	0.12355	0.11312	0.231961	0.193464	0.177452	0.193553	0.164112	0.153676
88.8	0.267734	0.229186	0.216986	0.134612	0.108782	0.101715	0.10626	0.092674	0.08539	0.147749	0.123457	0.112976	0.231912	0.193592	0.177305	0.19302	0.164061	0.154052
89	0.267721	0.229618	0.216637	0.134764	0.108707	0.101895	0.106203	0.092301	0.085217	0.147886	0.123287	0.113056	0.232179	0.193472	0.177111	0.192943	0.164054	0.153989
89.2	0.267806	0.229487	0.21654	0.135429	0.108756	0.101781	0.106192	0.092332	0.085429	0.147615	0.123238	0.113069	0.23241	0.193485	0.176828	0.192448	0.164107	0.153588
89.4	0.26779	0.229922	0.216711	0.135872	0.108929	0.10177	0.105932	0.092534	0.08527	0.147751	0.123506	0.113262	0.232447	0.193648	0.176878	0.192285	0.16369	0.154042
89.6	0.26821	0.230214	0.216518	0.136046	0.108705	0.101733	0.10611	0.092335	0.085636	0.147487	0.123507	0.113388	0.232569	0.193588	0.176811	0.19194	0.163702	0.154179
89.8	0.268194	0.230063	0.216421	0.136054	0.108884	0.102429	0.106221	0.093151	0.085837	0.147532	0.123782	0.113598	0.232549	0.193935	0.17687	0.192025	0.163603	0.154309
90	0.268178	0.229994	0.216442	0.135822	0.10881	0.10263	0.10584	0.093422	0.086124	0.147757	0.124206	0.11369	0.232284	0.194368	0.177053	0.192326	0.163981	0.154515
90.2	0.26782	0.229926	0.216384	0.135614	0.10878	0.103097	0.105808	0.093986	0.08583	0.147703	0.124347	0.113921	0.232347	0.194497	0.177036	0.192334	0.163717	0.15462
90.4	0.267668	0.229951	0.216347	0.135722	0.108969	0.10312	0.106259	0.094215	0.086258	0.147638	0.124296	0.114094	0.232567	0.194575	0.176693	0.19265	0.163865	0.154926
90.6	0.267825	0.22983	0.216383	0.136085	0.108699	0.103212	0.106406	0.094198	0.086405	0.147726	0.124567	0.113958	0.232998	0.194671	0.177152	0.193037	0.163908	0.154929
90.8	0.267487	0.230135	0.216786	0.136226	0.108817	0.103702	0.106261	0.09351	0.086826	0.14796	0.124581	0.114326	0.233396	0.194567	0.177517	0.193309	0.16425	0.155283
91	0.267637	0.230095	0.216761	0.136022	0.10864	0.103497	0.106512	0.093627	0.08762	0.147889	0.124704	0.114467	0.233499	0.194817	0.177939	0.193391	0.164562	0.155466
91.2	0.267725	0.230503	0.21718	0.135829	0.108863	0.103484	0.106418	0.093062	0.087601	0.147987	0.124864	0.114516	0.233493	0.194666	0.178467	0.193294	0.16503	0.155237
91.4	0.26777	0.230728	0.217645	0.135651	0.108621	0.103325	0.106755	0.09274	0.087404	0.148028	0.124916	0.11468	0.2338	0.194596	0.178541	0.193565	0.165222	0.155421
91.6	0.267745	0.230558	0.218242	0.135666	0.108342	0.103339	0.106646	0.092912	0.087115	0.147961	0.125325	0.114712	0.233769	0.194277	0.178449	0.194169	0.165489	0.155699
91.8	0.26785	0.230524	0.218587	0.135578	0.108392	0.103175	0.106468	0.093088	0.087292	0.147822	0.125541	0.114917	0.233722	0.194126	0.178462	0.193958	0.165744	0.155634
92	0.267669	0.230621	0.218523	0.135317	0.108587	0.102863	0.10646	0.092811	0.087185	0.14793	0.125338	0.11503	0.233673	0.194193	0.178449	0.194264	0.165707	0.155986
92.2	0.268375	0.230624	0.218888	0.135184	0.108781	0.102788	0.106779	0.092996	0.08746	0.147935	0.125334	0.115002	0.234142	0.194268	0.178641	0.194521	0.165619	0.156387
92.4	0.268735	0.230407	0.218369	0.135264	0.108965	0.102986	0.107584	0.092789	0.087471	0.14789	0.125589	0.114806	0.234153	0.194331	0.179073	0.194516	0.165599	0.156335
92.6	0.268681	0.230462	0.218652	0.135576	0.109069	0.102838	0.107444	0.092341	0.087251	0.147962	0.125555	0.114816	0.234178	0.194268	0.179231	0.194414	0.165594	0.156275
92.8	0.268652	0.230197	0.218736	0.13588	0.109201	0.102987	0.107502	0.092461	0.086985	0.148098	0.125227	0.114943	0.233984	0.194454	0.179092	0.193999	0.165625	0.156663
93	0.268778	0.230421	0.218707	0.135906	0.109199	0.103096	0.107455	0.092435	0.086596	0.148403	0.125414	0.11477	0.234165	0.194403	0.179017	0.194182	0.16602	0.156692
93.2	0.269	0.230194	0.218955	0.136027	0.109365	0.103206	0.107559	0.092617	0.086295	0.148415	0.125437	0.114897	0.234067	0.194648	0.179146	0.194262	0.166152	0.156906
93.4	0.269227	0.230349	0.219192	0.136264	0.109549	0.103428	0.107282	0.092954	0.085723	0.148501	0.125452	0.114795	0.234052	0.19475	0.179427	0.194424	0.166054	0.156751
93.6	0.269251	0.230331	0.219237	0.135975	0.109485	0.103935	0.10711	0.092847	0.085754	0.148687	0.125472	0.114903	0.23397	0.195165	0.179519	0.194144	0.166266	0.156681
93.8	0.269135	0.230427	0.219255	0.136188	0.109947	0.104374	0.106776	0.093466	0.085369	0.148805	0.125707	0.114995	0.233901	0.195251	0.1797	0.194352	0.16641	0.156885
94	0.268907	0.230453	0.219326	0.136437	0.110078	0.104413	0.106366	0.09359	0.085094	0.148726	0.125899	0.115089	0.234015	0.195467	0.17981	0.194597	0.166337	0.156377
94.2	0.268769	0.23106	0.219177	0.136638	0.11032	0.10485	0.106013	0.094101	0.085006	0.148642	0.12591	0.115164	0.234268	0.195828	0.179642	0.195063	0.166154	0.156011
94.4	0.268833	0.231475	0.219696	0.137059	0.110527	0.105123	0.105667	0.093786	0.085218	0.148597	0.126028	0.115443	0.234391	0.196209	0.179577	0.195247	0.166515	0.155948
94.6	0.268961	0.231484	0.219956	0.137174	0.11046	0.105215	0.10549	0.094338	0.085258	0.148589	0.126407	0.115653	0.234643	0.196193	0.179834	0.195496	0.166715	0.155931
94.8	0.26866	0.231987	0.220092	0.137111	0.110639	0.105262	0.105422	0.094405	0.085572	0.148617	0.126733	0.115658	0.234791	0.196303	0.179638	0.195628	0.16699	0.15586
95	0.268859	0.23195	0.220369	0.136787	0.110488	0.105073	0.105646	0.094084	0.085974	0.148473	0.126588	0.11586	0.23515	0.196581	0.179507	0.195525	0.166777	0.155948
95.2	0.269181	0.232203	0.220343	0.13714	0.110357	0.105195	0.10583	0.093848	0.085686	0.148645	0.127054	0.115983	0.23503	0.196652	0.17981	0.195625	0.166793	0.155825
95.4	0.269211	0.232266	0.220327	0.137342	0.110317	0.10534	0.105856	0.093661	0.0858	0.148408	0.127211	0.115805	0.235226	0.196481	0.179077	0.195731	0.166329	0.15573
95.6	0.269556	0.232238	0.220797	0.137095	0.110238	0.10544	0.105885	0.09442	0.086074	0.148297	0.127303	0.115647	0.235156	0.19639	0.179002	0.195729	0.166055	0.155735
95.8	0.269654	0.232344	0.220456	0.137267	0.11015	0.105289	0.105832	0.093845	0.0863	0.148265	0.127232	0.115993	0.235115	0.196408	0.17902	0.195555	0.166105	0.155526
96	0.270142	0.232303	0.220284	0.136808	0.109919	0.105071	0.106145	0.0936	0.086461	0.148176	0.127139	0.115826	0.235277	0.196485	0.179243	0.195722	0.165994	0.155365
96.2	0.269843	0.232481	0.220551	0.136419	0.109663	0.104822	0.106443	0.093837	0.087071	0.148418	0.126896	0.115748	0.235527	0.196608	0.179336	0.195626	0.165863	0.1556
96.4	0.27013	0.232372	0.220658	0.136109	0.109349	0.105053	0.106474	0.093518	0.087083	0.148185	0.126717	0.115492	0.235421	0.196494	0.179484	0.195293	0.165731	0.155275
96.6	0.269851	0.232653	0.221018	0.136051	0.109271	0.104988	0.106623	0.093999	0.087094	0.148559	0.126606	0.115582	0.235351	0.196687	0.179685	0.194791	0.16568	0.155293
96.8	0.269857	0.232318	0.221141	0.135878	0.109482	0.104957	0.107431	0.093828	0.087145	0.148846	0.126134	0.115835	0.235322	0.196811	0.179877	0.1952	0.165881	0.155389
97	0.270181	0.232258	0.221452	0.135538	0.10965	0.104959	0.10702	0.094227	0.086954	0.14902	0.126071	0.11567	0.235567	0.196712	0.180039	0.195252	0.166115	0.155436
97.2	0.270203	0.232065	0.221825	0.135518	0.110059	0.10471	0.106828	0.093968	0.086973	0.149268	0.125675	0.115951	0.235502	0.197114	0.180373	0.195388	0.166141	0.155374
97.4	0.269959	0.231911	0.221885	0.135949	0.110296	0.104299	0.106637	0.093903	0.087162	0.149775	0.125721	0.115772	0.235556	0.197126	0.180513	0.19521	0.166076	0.155313
97.6	0.269859	0.231963	0.222096	0.135703	0.110389	0.103755	0.107008	0.093508	0.087587	0.150179	0.125769	0.115759	0.235614	0.197373	0.18088	0.195389	0.166305	0.155506
97.8	0.270045	0.232281	0.222196	0.135855	0.110704	0.103196	0.106703	0.094028	0.08744	0.150289	0.126071	0.115724	0.235478	0.197229	0.180974	0.195632	0.166172	0.155883
98	0.269925	0.232393	0.222299	0.135988	0.110726	0.103033	0.106762	0.093905	0.087523	0.150683	0.125861	0.115574	0.235213	0.19771	0.180924	0.195982	0.166199	0.155622
98.2	0.270147	0.232856	0.222417	0.135985	0.110816	0.103136	0.106707	0.094023	0.087818	0.150985	0.125848	0.115703	0.235445	0.197925	0.180892	0.196274	0.166253	0.155965
98.4	0.270005	0.233123	0.222892	0.136092	0.111041	0.103029	0.106784	0.094489	0.087947	0.150828	0.126128	0.115671	0.235319	0.19775	0.180941	0.196381	0.166456	0.156009
98.6	0.270021	0.233232	0.222932	0.136319	0.111065	0.102711	0.107159	0.094195	0.087573	0.150853	0.126153	0.115505	0.235243	0.197554	0.181055	0.196195	0.166618	0.156252
98.8	0.270104	0.233476	0.222822	0.136346	0.111197	0.102509	0.107418	0.09419	0.087396	0.150907	0.126259	0.115908	0.235373	0.197498	0.180734	0.195918	0.166317	0.156191
99	0.270132	0.233231	0.223104	0.136578	0.111184	0.102753	0.107611	0.093861	0.08759	0.150834	0.126355	0.116137	0.235223	0.197315	0.18114	0.195826	0.166173	0.156116
99.2	0.270357	0.233612	0.222953	0.137114	0.11137	0.103028	0.107769	0.094218	0.087244	0.150866	0.126902	0.116192	0.23496	0.197305	0.181184	0.195558	0.16635	0.155986
99.4	0.270205	0.233978	0.223279	0.137306	0.111307	0.103277	0.107599	0.094043	0.087608	0.150805	0.126958	0.116494	0.234912	0.197015	0.180796	0.195721	0.166536	0.156101
99.6	0.27049	0.233989	0.223213	0.137692	0.110961	0.103569	0.107636	0.094426	0.088151	0.150457	0.126959	0.116671	0.234895	0.197186	0.180995	0.19598	0.166653	0.156169
99.8	0.270519	0.234208	0.222582	0.137992	0.110702	0.103706	0.107714	0.094161	0.088242	0.150005	0.126976	0.116982	0.234989	0.197131	0.181133	0.195891	0.166759	0.15591
100	0.270686	0.234203	0.222481	0.13781	0.110554	0.103951	0.107574	0.094429	0.088378	0.150017	0.126701	0.116691	0.234897	0.197196	0.181182	0.195538	0.166808	0.156357
100.2	0.270395	0.234423	0.222569	0.138261	0.110689	0.104248	0.107653	0.095291	0.088355	0.149941	0.126732	0.116761	0.234946	0.197305	0.181113	0.19536	0.167317	0.15645
100.4	0.271153	0.234363	0.222409	0.138732	0.110764	0.104941	0.107773	0.095094	0.088131	0.149514	0.126641	0.116784	0.235151	0.19711	0.181338	0.195035	0.167553	0.156252
100.6	0.271141	0.234427	0.222275	0.138474	0.11107	0.105563	0.108244	0.095963	0.087737	0.149873	0.126524	0.116971	0.235426	0.197122	0.181411	0.194821	0.167881	0.156617
100.8	0.271446	0.234259	0.22189	0.138336	0.111364	0.105577	0.108108	0.095779	0.087658	0.149855	0.12652	0.117192	0.235569	0.19705	0.181412	0.195413	0.168102	0.156466
101	0.271758	0.234322	0.221796	0.138405	0.111313	0.10597	0.107763	0.096217	0.087576	0.149814	0.126596	0.11709	0.235784	0.196992	0.181432	0.195267	0.168415	0.156627
101.2	0.271593	0.234359	0.22148	0.138591	0.11136	0.105602	0.107929	0.095764	0.087774	0.150086	0.126577	0.117323	0.235647	0.197239	0.181575	0.195753	0.168831	0.156974
101.4	0.271173	0.234144	0.22124	0.138511	0.111271	0.105663	0.107926	0.095427	0.087935	0.150272	0.12674	0.117259	0.235779	0.197359	0.181227	0.196017	0.168772	0.156901
101.6	0.270941	0.234211	0.221346	0.138025	0.111143	0.105664	0.108057	0.095735	0.088012	0.150439	0.127166	0.116933	0.235729	0.197549	0.181028	0.196232	0.1687	0.157354
101.8	0.270859	0.234429	0.221415	0.137926	0.110961	0.10574	0.107677	0.095918	0.087713	0.150588	0.127012	0.116877	0.23582	0.197592	0.180835	0.196218	0.168775	0.157681
102	0.270613	0.234133	0.221816	0.138136	0.110664	0.105841	0.108073	0.095861	0.087712	0.150679	0.127022	0.116727	0.23582	0.198142	0.180636	0.196735	0.168744	0.157605
102.2	0.270362	0.234295	0.221699	0.138251	0.11057	0.105684	0.108396	0.096107	0.087938	0.150502	0.127325	0.116541	0.236083	0.198075	0.180674	0.196825	0.168644	0.157475
102.4	0.269976	0.234157	0.221629	0.138209	0.11056	0.105501	0.108509	0.095918	0.087919	0.150457	0.127463	0.116133	0.236045	0.197893	0.180742	0.196569	0.168767	0.157358
102.6	0.270169	0.234035	0.222021	0.138289	0.110638	0.10533	0.108526	0.09544	0.08728	0.150287	0.127828	0.116174	0.235729	0.197914	0.18053	0.196292	0.168676	0.157472
102.8	0.269999	0.233834	0.222218	0.138091	0.110865	0.104952	0.108335	0.095809	0.087536	0.150108	0.128165	0.116248	0.235903	0.197675	0.180587	0.196298	0.168434	0.157421
103	0.269897	0.233779	0.222689	0.137898	0.110619	0.105112	0.108155	0.095801	0.08772	0.150147	0.128293	0.115762	0.235888	0.197789	0.18094	0.19648	0.168648	0.157577
103.2	0.269964	0.234106	0.222883	0.138094	0.110785	0.105086	0.107743	0.095877	0.087702	0.149995	0.128244	0.11583	0.236073	0.197889	0.181087	0.19658	0.168662	0.157791
103.4	0.270154	0.234264	0.223029	0.138212	0.110608	0.105294	0.107799	0.095333	0.088027	0.149706	0.128154	0.115818	0.236228	0.197643	0.181322	0.196823	0.16856	0.157754
103.6	0.270601	0.234336	0.222813	0.138154	0.110423	0.105003	0.107451	0.095496	0.087897	0.149614	0.127812	0.115675	0.236279	0.197445	0.181274	0.196827	0.16836	0.157879
103.8	0.271256	0.234672	0.223091	0.138085	0.110684	0.104745	0.107376	0.095284	0.087835	0.149419	0.127761	0.115907	0.236621	0.197301	0.181379	0.196653	0.168672	0.158125
104	0.271501	0.23468	0.223382	0.138189	0.111009	0.104833	0.106955	0.095417	0.087738	0.149369	0.127684	0.115729	0.236642	0.197302	0.181349	0.196441	0.168499	0.158323
104.2	0.272082	0.234443	0.223686	0.13834	0.111215	0.104713	0.106854	0.095425	0.087874	0.149247	0.127778	0.115987	0.236857	0.197339	0.181584	0.196385	0.168754	0.157988
104.4	0.272237	0.234734	0.223852	0.137957	0.111375	0.104983	0.106429	0.095217	0.087759	0.149409	0.127729	0.116142	0.23717	0.197435	0.182042	0.196418	0.168863	0.15786
104.6	0.272652	0.234997	0.224187	0.137625	0.111802	0.105509	0.10654	0.095669	0.087382	0.149805	0.127731	0.116405	0.237379	0.197407	0.181894	0.196628	0.168444	0.157647
104.8	0.273086	0.235068	0.224389	0.137835	0.111531	0.105543	0.106589	0.095098	0.087451	0.14995	0.127875	0.116769	0.237347	0.19734	0.182151	0.197049	0.168602	0.157464
105	0.273112	0.235358	0.224143	0.137865	0.111341	0.105845	0.106907	0.095516	0.087583	0.150055	0.127813	0.117008	0.237412	0.197424	0.182251	0.197097	0.168629	0.157593
105.2	0.27271	0.235418	0.224217	0.137791	0.111589	0.106154	0.106901	0.094944	0.087813	0.15023	0.127726	0.117158	0.237009	0.197665	0.182391	0.197437	0.168261	0.157842
105.4	0.272007	0.23514	0.224346	0.137848	0.111926	0.106459	0.107319	0.09501	0.088135	0.150398	0.127757	0.117064	0.236893	0.197754	0.182294	0.197114	0.167859	0.157837
105.6	0.271893	0.235277	0.224593	0.13787	0.111871	0.106728	0.10732	0.095177	0.08825	0.150728	0.127886	0.117125	0.23651	0.197912	0.18247	0.196978	0.167856	0.158274
105.8	0.271837	0.235483	0.224731	0.137917	0.111938	0.106795	0.107687	0.095255	0.088145	0.150867	0.127764	0.117218	0.236374	0.198175	0.182614	0.196987	0.168065	0.15799
106	0.271491	0.235209	0.224857	0.138262	0.112207	0.10698	0.107856	0.095169	0.088288	0.150887	0.128037	0.117492	0.235936	0.198781	0.18265	0.196941	0.168262	0.158033
106.2	0.270876	0.235235	0.224406	0.138253	0.112294	0.107006	0.107852	0.095174	0.088302	0.151052	0.128075	0.117277	0.236009	0.198599	0.182944	0.196568	0.168448	0.158058
106.4	0.270844	0.235154	0.224376	0.138003	0.112368	0.107104	0.107305	0.095023	0.088514	0.151075	0.128238	0.117401	0.236224	0.199075	0.182754	0.196014	0.168539	0.158407
106.6	0.270469	0.235363	0.224601	0.13803	0.112478	0.107216	0.107271	0.094955	0.088041	0.150739	0.128439	0.117473	0.236226	0.199514	0.182604	0.195871	0.168607	0.158554
106.8	0.270058	0.23531	0.22451	0.137786	0.112478	0.10694	0.107565	0.095051	0.087848	0.151031	0.128176	0.117583	0.23661	0.199721	0.182913	0.19581	0.168615	0.158746
107	0.27017	0.235897	0.224947	0.137708	0.112191	0.10722	0.107516	0.095168	0.087607	0.151278	0.128111	0.117335	0.236592	0.200192	0.183126	0.195888	0.168748	0.158683
107.2	0.270328	0.235887	0.22495	0.137705	0.112156	0.107127	0.107476	0.094978	0.087446	0.151212	0.127997	0.117296	0.236992	0.200013	0.183168	0.195744	0.168827	0.158441
107.4	0.27037	0.236116	0.224995	0.137538	0.111934	0.106808	0.107696	0.094736	0.087259	0.151265	0.127929	0.117278	0.237532	0.199773	0.182996	0.195669	0.169125	0.158503
107.6	0.270943	0.236031	0.225387	0.137355	0.111588	0.106468	0.107198	0.095018	0.087153	0.15133	0.127934	0.117525	0.237806	0.199934	0.182724	0.195842	0.169227	0.159018
107.8	0.271455	0.236036	0.22547	0.137247	0.111818	0.106465	0.107045	0.094643	0.087313	0.150897	0.128224	0.117903	0.238303	0.200083	0.182447	0.195938	0.169597	0.158964
108	0.271698	0.235759	0.225444	0.13743	0.111867	0.106402	0.106976	0.095293	0.087336	0.150857	0.128536	0.117718	0.238494	0.200236	0.182256	0.195976	0.169946	0.158502
108.2	0.272233	0.23563	0.22566	0.137688	0.111904	0.106554	0.107007	0.095093	0.087515	0.150694	0.128646	0.118177	0.238658	0.20022	0.182238	0.196123	0.170287	0.158244
108.4	0.272364	0.235903	0.225933	0.137831	0.111869	0.106602	0.106745	0.095089	0.087556	0.151025	0.128805	0.118617	0.239	0.199974	0.182261	0.196553	0.170543	0.158434
108.6	0.272978	0.23553	0.226156	0.137955	0.111921	0.10683	0.107202	0.095449	0.087546	0.151014	0.128643	0.11872	0.238996	0.199697	0.182312	0.196704	0.170245	0.158116
108.8	0.272959	0.235418	0.226163	0.138267	0.11182	0.106823	0.10726	0.095575	0.087488	0.150766	0.128851	0.11869	0.238697	0.199569	0.182687	0.197161	0.170278	0.158412
109	0.273024	0.235615	0.225886	0.138635	0.11208	0.107019	0.107068	0.09608	0.088183	0.150672	0.129011	0.118749	0.23849	0.199675	0.182619	0.197525	0.170134	0.158619
109.2	0.27318	0.235441	0.226113	0.139044	0.112422	0.10763	0.106843	0.096092	0.088669	0.150459	0.128913	0.118765	0.238215	0.1995	0.182997	0.197877	0.170007	0.158964
109.4	0.273086	0.235293	0.226356	0.139112	0.11216	0.107564	0.106725	0.096219	0.088928	0.150625	0.128799	0.118815	0.238228	0.199281	0.183044	0.19819	0.170102	0.159011
109.6	0.273581	0.235568	0.226291	0.13923	0.112082	0.107928	0.106903	0.096089	0.088826	0.150671	0.12851	0.119009	0.237783	0.199269	0.183257	0.198368	0.169888	0.158894
109.8	0.273647	0.235699	0.226204	0.13952	0.111968	0.108077	0.107054	0.096112	0.089085	0.150783	0.128419	0.118744	0.237916	0.199319	0.183215	0.198604	0.169825	0.158702
110	0.273457	0.235584	0.226475	0.139573	0.111984	0.108268	0.107092	0.096007	0.089195	0.150995	0.128409	0.118911	0.237879	0.19934	0.183497	0.198862	0.169894	0.1585
110.2	0.273389	0.235871	0.226568	0.139571	0.112013	0.108497	0.10681	0.096038	0.089275	0.15126	0.128317	0.118841	0.238028	0.199299	0.183896	0.19889	0.169763	0.158581
110.4	0.273141	0.235833	0.226606	0.139845	0.112257	0.108657	0.106644	0.096209	0.089341	0.15134	0.128381	0.118831	0.238418	0.199881	0.184084	0.198624	0.169719	0.158448
110.6	0.272759	0.235923	0.22674	0.140104	0.112394	0.108438	0.106973	0.09602	0.088999	0.151584	0.128345	0.118902	0.238387	0.199867	0.184213	0.198912	0.16966	0.15853
110.8	0.272314	0.236158	0.226906	0.139926	0.11265	0.108254	0.107397	0.096457	0.089139	0.151893	0.128253	0.118673	0.238387	0.200137	0.184563	0.198945	0.169501	0.158504
111	0.272461	0.236626	0.227109	0.139984	0.112543	0.1083	0.107645	0.096211	0.089172	0.152004	0.128111	0.118154	0.238322	0.200214	0.184549	0.19908	0.169472	0.158409
111.2	0.272528	0.236335	0.227151	0.139762	0.112375	0.108359	0.108008	0.09606	0.089202	0.152045	0.128126	0.118041	0.238478	0.20008	0.18442	0.198848	0.169309	0.158428
111.4	0.27273	0.236434	0.227094	0.139708	0.112322	0.108068	0.108194	0.096286	0.089298	0.151752	0.128079	0.118168	0.238388	0.200143	0.18438	0.198483	0.169153	0.158853
111.6	0.273109	0.236392	0.227469	0.139663	0.112395	0.108274	0.108217	0.096211	0.089249	0.151895	0.127913	0.118268	0.238534	0.200484	0.184585	0.198431	0.168981	0.159066
111.8	0.272932	0.23638	0.22719	0.139592	0.112563	0.108245	0.108518	0.09648	0.089426	0.151723	0.128071	0.118328	0.238883	0.200387	0.184547	0.198213	0.169055	0.159048
112	0.272955	0.23633	0.227206	0.139598	0.112638	0.107985	0.108709	0.096458	0.089272	0.151626	0.127972	0.118223	0.2389	0.200322	0.184679	0.197923	0.169143	0.158997
112.2	0.272968	0.236663	0.227556	0.139372	0.11278	0.108073	0.108976	0.096324	0.089062	0.151389	0.12794	0.118432	0.238871	0.200431	0.18485	0.198351	0.169149	0.159166
112.4	0.272994	0.236514	0.227595	0.139098	0.1129	0.107885	0.108944	0.096715	0.088881	0.151675	0.128132	0.118834	0.238936	0.200409	0.185099	0.19839	0.168981	0.159872
112.6	0.272943	0.236342	0.227889	0.139106	0.113316	0.107667	0.109168	0.097059	0.089012	0.151303	0.128355	0.11874	0.238759	0.200401	0.185138	0.198438	0.169251	0.159661
[truncated: 36 more rows]

## Sheet: Naja haje stats
Table Analyzed	Naja haje (Morocco) AUC
Data sets analyzed	A-F
ANOVA summary
F	16.8
P value	<0.0001
[truncated: 35 more rows]

## Sheet: Naja kaouthia
Time	Platyrrhini			Cercopithecidae			Homininae			Ponginae			Lemuriformes			Lorisiformes
[truncated: 600 more rows]

[truncated: 9 more sheets: Naja kaouthia stats, Micrurus browni, Micrurus browni stats, Micrurus corallinus, Micrurus corallinus stats, Hominin mutants Naja mossambica, Hominin mutants Naja moss stats, Hominin mutants Naja siamensis, Hominin mutants Naja siam stats]
